# Supplementary material for: Predicting altcoin returns using social media
Source: PLoS One. 2018 Dec 4;13(12):e0208119. doi: 10.1371/journal.pone.0208119 (PMC6279012; doi:10.1371/journal.pone.0208119)
Supplement: S1 File — The dataset consists of 94,663 samples representing the training and test set. It includes the following columns: Timestamp of query (‘Time’), Cryptocurrency name (‘Cryptocurrency’), Rate (‘Rate’), Trading Volume (‘Volume’), Number of tweets (‘NumTweets’), Mean positive VADER Score (‘Positive’), Mean negative VADER Score (‘Negative’), Mean compound VADER Score (‘Compound’) and Mean neutral VADER Score (‘Neutral’). (ZIP) [file pone.0208119.s001.zip]

Archive with 1 entries (1 files):
- compound.csv
