# Supplementary material for: Predicting altcoin returns using social media
Source: PLoS One. 2018 Dec 4;13(12):e0208119. doi: 10.1371/journal.pone.0208119 (PMC6279012; doi:10.1371/journal.pone.0208119)
Supplement: S1 File — The dataset consists of 94,663 samples representing the training and test set. It includes the following columns: Timestamp of query (‘Time’), Cryptocurrency name (‘Cryptocurrency’), Rate (‘Rate’), Trading Volume (‘Volume’), Number of tweets (‘NumTweets’), Mean positive VADER Score (‘Positive’), Mean negative VADER Score (‘Negative’), Mean compound VADER Score (‘Compound’) and Mean neutral VADER Score (‘Neutral’). (ZIP) [file pone.0208119.s001.zip › compound.csv]

	Time	Cryptocurrency	Rate	Volume	NumTweets	Positive	Negative	Compound	Neutral
0	2017-03-21 09:58:23.976218	ADCN	2.929e-05	4.650028978649061	0	0.0	0.0	0.0	0.0
1	2017-03-21 09:59:24.975181	ADZ	1.585e-05	1.2004556944593787	0	0.0	0.0	0.0	0.0
2	2017-03-21 10:00:25.916274	AEON Coin	0.00017516	13.620382155291734	1	0.0	0.24	-0.6249	0.76
3	2017-03-21 10:01:26.909686	AGRS	8.842e-05	0.3153195035411045	0	0.0	0.0	0.0	0.0
4	2017-03-21 10:02:33.522646	AMBER	3.9e-06	0.004900237889388787	0	0.0	0.0	0.0	0.0
5	2017-03-21 10:03:34.504021	AMP	8.116e-05	590.6250409907661	5	0.2934	0.0	0.62248	0.7066
6	2017-03-21 10:04:35.895927	ANS	0.00013606	11.42853868776001	1	0.0	0.0	0.0	1.0
7	2017-03-21 10:05:36.864145	Applecoin	7.120000000000001e-05	11.797440413052964	2	0.0	0.0	0.0	1.0
8	2017-03-21 10:06:37.965578	ARC	1.609e-05	0.32158399673062377	0	0.0	0.0	0.0	0.0
9	2017-03-21 10:07:38.989743	ARDR	1.701e-05	85.74610690120608	1	0.14	0.0	0.4767	0.86
10	2017-03-21 10:08:40.077830	ATX	3.19e-06	0.05960277147823945	1	0.268	0.0	0.29600000000000004	0.732
11	2017-03-21 10:09:41.077814	Auroracoin	0.000135	3.4352308244560845	0	0.0	0.0	0.0	0.0
12	2017-03-21 10:10:46.384139	BASH	4e-07	0.013788849872071296	0	0.0	0.0	0.0	0.0
13	2017-03-21 10:11:47.416628	BitBay	4.71e-06	117.08699628172424	7	0.201	0.0	0.3809571428571429	0.799
14	2017-03-21 10:12:48.623132	Boolberry	0.00031197	30.697383003269163	1	0.17600000000000002	0.0	0.4588	0.8240000000000001
15	2017-03-21 10:13:49.641758	BTCtalkcoin	0.76137	317.28107205229463	0	0.0	0.0	0.0	0.0
16	2017-03-21 10:14:50.683166	ByteCoin	4e-08	29.78406385642443	2	0.0535	0.0	0.10115	0.9465
17	2017-03-21 10:15:51.685733	BCY	0.00018138	13.444201373604301	1	0.0	0.0	0.0	1.0
18	2017-03-21 10:16:52.683936	BellaCoin	5.555e-05	96.35722297430038	0	0.0	0.0	0.0	0.0
19	2017-03-21 10:17:53.686520	BlackCoin	3.977e-05	68.66077005119496	2	0.134	0.0555	0.27125	0.8105
20	2017-03-21 10:18:54.713709	Blocknet shares	0.0002376	1.1528444269788451	0	0.0	0.0	0.0	0.0
21	2017-03-21 10:19:55.710624	BoostCoin	3.403e-05	1.4763567067306	0	0.0	0.0	0.0	0.0
23	2017-03-21 10:21:57.528666	BRK	2.1e-05	0.123305102577433	0	0.0	0.0	0.0	0.0
24	2017-03-21 10:22:58.499663	BRX	8.805e-05	0.04026846750639379	0	0.0	0.0	0.0	0.0
26	2017-03-21 10:25:00.899985	BitCoinDark	0.00391918	2.1304053344595286	0	0.0	0.0	0.0	0.0
27	2017-03-21 10:26:01.981432	Bitmark	0.00019749	18.191797819919888	0	0.0	0.0	0.0	0.0
28	2017-03-21 10:27:02.977714	BitShares	5.27e-06	721.6905223142238	6	0.2605	0.0	0.6172	0.7395
29	2017-03-21 10:28:03.966758	Burst	1.05e-06	48.00408717624669	0	0.0	0.0	0.0	0.0
30	2017-03-21 10:29:04.965751	CannabisCoin	2.78e-06	0.07455219483683119	3	0.035666666666666666	0.02	0.016399999999999998	0.9443333333333334
31	2017-03-21 10:30:21.435662	CLAMS	0.00086261	25.810868234992085	1	0.0	0.0	0.0	1.0
32	2017-03-21 10:31:22.471219	CloakCoin	0.0004937	11.470957644749431	0	0.0	0.0	0.0	0.0
34	2017-03-21 10:33:24.478946	CRBIT	1.237e-05	0.0	5	0.1112	0.0	0.21856	0.8888
35	2017-03-21 10:34:25.733923	CureCoin	4.548e-05	2.7787620009621605	0	0.0	0.0	0.0	0.0
36	2017-03-21 10:35:26.714257	CV2	1e-08	0.0	19	0.012315789473684209	0.010315789473684209	0.01845789473684211	0.9773684210526316
37	2017-03-21 10:36:28.297746	DAR	4.5e-05	9.455221594311297	0	0.0	0.0	0.0	0.0
38	2017-03-21 10:37:29.543831	DASH	0.09489999	7441.979441176397	58	0.0791551724137931	0.020879310344827585	0.18005689655172413	0.8999482758620689
39	2017-03-21 10:38:30.956005	DBIC	0.00018102	0.5996893069241196	0	0.0	0.0	0.0	0.0
40	2017-03-21 10:39:32.000006	DCR	0.00564229	551.1432082443141	4	0.2255	0.0	0.61985	0.7745
41	2017-03-21 10:40:33.374774	DigiByte	2.6e-07	22.757379220056468	0	0.0	0.0	0.0	0.0
42	2017-03-21 10:41:34.777721	Digitalcoin	5.35e-06	0.7482916494633823	0	0.0	0.0	0.0	0.0
43	2017-03-21 10:42:35.733700	DarkGold	0.0139	34.594710829728946	0	0.0	0.0	0.0	0.0
44	2017-03-21 10:43:36.686779	Dimecoin	1e-08	0.2715688800247765	0	0.0	0.0	0.0	0.0
45	2017-03-21 10:44:37.641771	Diamond	0.00028250000000000004	0.23190222603079744	0	0.0	0.0	0.0	0.0
46	2017-03-21 10:45:38.652088	DogeCoin	2.1e-07	184.49517135598373	4	0.108	0.0	0.301425	0.892
47	2017-03-21 10:46:39.781753	EarthCoin	9e-08	5.5900360772974	0	0.0	0.0	0.0	0.0
48	2017-03-21 10:47:40.830871	EDR	0.001314	0.02956022149010096	1	0.0	0.0	0.0	1.0
49	2017-03-21 10:48:41.801741	ElectronicGulden	1.328e-05	0.5634797412043837	0	0.0	0.0	0.0	0.0
50	2017-03-21 10:49:42.716642	EGC	1.352e-05	3.6810404068965	0	0.0	0.0	0.0	0.0
51	2017-03-21 10:50:43.735153	Emercoin	0.00033028	429.8076684618417	3	0.10633333333333334	0.05	0.15543333333333334	0.8436666666666667
52	2017-03-21 10:51:44.960349	Einsteinium	1.65e-06	8.80204994790256	16	0.02775	0.0	0.00956875	0.97225
53	2017-03-21 10:52:46.352843	EnergyCoin	3.63e-06	0.8346994831808843	1	0.0	0.0	0.0	1.0
54	2017-03-21 10:53:47.302276	EuropeCoin	2e-05	0.40712190605700016	0	0.0	0.0	0.0	0.0
55	2017-03-21 10:54:48.297712	Ethercoin	0.00179211	3977.1560664413623	18	0.08738888888888889	0.02288888888888889	0.17576666666666668	0.8897222222222223
56	2017-03-21 10:55:49.705186	ETH	0.03936498	39255.21486161033	67	0.06428358208955222	0.009791044776119402	0.15048358208955226	0.925910447761194
57	2017-03-21 10:56:51.149455	EXP	0.000391	107.31466328795072	2	0.28900000000000003	0.0	0.6087	0.7110000000000001
58	2017-03-21 10:57:52.161751	Faircoin	2.049e-05	2.8489956209086813	0	0.0	0.0	0.0	0.0
59	2017-03-21 10:58:53.161727	Fuel2Coin	1.7e-06	0.2881094103795476	100	0.0	0.0013800000000000002	-0.0034	0.9986200000000001
60	2017-03-21 10:59:54.612972	FCT	0.00328675	644.9748112969097	1	0.0	0.0	0.0	1.0
61	2017-03-21 11:00:55.852872	FoldingCoin	1.36e-06	25.35597006644821	3	0.184	0.0	0.19023333333333334	0.816
62	2017-03-21 11:01:56.865734	FlorinCoin	7.02e-06	130.5340474739205	4	0.0755	0.0	0.233225	0.9245
63	2017-03-21 11:02:58.139179	Feathercoin	7.4999999999999985e-06	2.9514056812487968	0	0.0	0.0	0.0	0.0
64	2017-03-21 11:03:59.109688	GAM	0.00033	1.7351926646661011	0	0.0	0.0	0.0	0.0
65	2017-03-21 11:05:00.077787	GAME	0.00023309	69.66817559365882	2	0.0	0.0	0.0	1.0
66	2017-03-21 11:06:01.261000	GreenBacks	6.04e-06	0.13749134927638804	0	0.0	0.0	0.0	0.0
67	2017-03-21 11:07:02.353685	GBYTE	0.06393948	24.16423987597227	0	0.0	0.0	0.0	0.0
69	2017-03-21 11:09:25.507927	Gems	2.15e-06	0.0	0	0.0	0.0	0.0	0.0
70	2017-03-21 11:10:26.485705	GoldCoin	1.6e-05	1.5191299560733835	42	0.052452380952380966	0.029738095238095237	0.05062857142857143	0.917809523809524
71	2017-03-21 11:11:27.980538	GNT	5.095e-05	1920.5232435687226	4	0.0	0.0	0.0	1.0
72	2017-03-21 11:12:29.457754	GOLOS	1.615e-05	2.567259818781168	0	0.0	0.0	0.0	0.0
73	2017-03-21 11:13:30.399613	Gridcoin	5.51e-06	4.6065957170825484	0	0.0	0.0	0.0	0.0
74	2017-03-21 11:14:31.478055	GroestlCoin	5.69e-06	1.0912831084278878	0	0.0	0.0	0.0	0.0
75	2017-03-21 11:15:32.457705	HKG	2.944e-05	4.598869177607412	0	0.0	0.0	0.0	0.0
76	2017-03-21 11:16:33.450179	HMP	5e-08	11.64073315358119	0	0.0	0.0	0.0	0.0
77	2017-03-21 11:17:34.441680	HTC	1e-08	0.0	1	0.0	0.0	0.0	1.0
78	2017-03-21 11:18:35.529767	Huntercoin	2.782e-05	5.474541818257421	1	0.107	0.0	0.2023	0.893
80	2017-03-21 11:20:37.545712	i0Coin	8.09e-06	0.0	0	0.0	0.0	0.0	0.0
81	2017-03-21 11:21:38.556976	ICN	5.7e-07	0.002519547109841369	7	0.14757142857142855	0.0	0.4734857142857143	0.8524285714285715
82	2017-03-21 11:22:39.783642	InfiniteCoin	3.376575e-09	1.676907224813005	0	0.0	0.0	0.0	0.0
83	2017-03-21 11:23:40.751957	IOCoin	0.0003978	15.72862223694392	7	0.06571428571428571	0.0	0.21245714285714287	0.9342857142857144
84	2017-03-21 11:24:42.021713	ION	0.00017289	3.5559334973804653	0	0.0	0.0	0.0	0.0
85	2017-03-21 11:25:42.983471	JoinCoin	0.00013061	0.06313548143953085	0	0.0	0.0	0.0	0.0
86	2017-03-21 11:26:43.977732	CoinMarketsCoin	0.00011327	0.0	0	0.0	0.0	0.0	0.0
87	2017-03-21 11:27:44.985840	JINN	0.0	0.0	0	0.0	0.0	0.0	0.0
88	2017-03-21 11:28:45.910337	JWL	1.286e-05	0.21320294152246788	2	0.174	0.0	0.6369	0.826
89	2017-03-21 11:29:46.952193	LBC	3.1e-05	190.84312572609642	3	0.16666666666666666	0.0	0.61	0.8333333333333334
90	2017-03-21 11:30:48.077802	LMC	9.24e-06	0.7381135638570413	0	0.0	0.0	0.0	0.0
91	2017-03-21 11:31:49.528122	LSK	0.000252	1101.3265204833342	19	0.0491578947368421	0.010578947368421054	0.10829999999999998	0.9402631578947368
92	2017-03-21 11:32:50.925460	Litecoin	0.00372415	1495.7819426616575	9	0.048000000000000015	0.0	0.13396666666666668	0.9520000000000001
93	2017-03-21 11:33:52.396812	MaidSafeCoin	0.000162	501.3371860349545	2	0.052000000000000005	0.0	0.1366	0.948
94	2017-03-21 11:34:53.796887	MegaCoin	1.1900000000000001e-05	2.339653699089036	0	0.0	0.0	0.0	0.0
95	2017-03-21 11:35:54.869759	Mintcoin	3.3e-07	0.0	0	0.0	0.0	0.0	0.0
96	2017-03-21 11:36:55.786409	MNM	1.623e-05	0.004290516333639971	0	0.0	0.0	0.0	0.0
97	2017-03-21 11:37:56.677731	MonaCoin	3.461e-05	1.8184317892882973	0	0.0	0.0	0.0	0.0
98	2017-03-21 11:38:57.593951	MoonCoin	5.663279999999999e-10	0.2364411469743177	0	0.0	0.0	0.0	0.0
99	2017-03-21 11:39:58.572838	Mazacoin	1.6e-07	0.11445793142775075	0	0.0	0.0	0.0	0.0
100	2017-03-21 11:41:00.624183	NautilusCoin	8.157e-05	34.43028667662293	0	0.0	0.0	0.0	0.0
101	2017-03-21 11:42:01.582979	NavajoCoin	4.721e-05	68.04001298290677	0	0.0	0.0	0.0	0.0
102	2017-03-21 11:43:02.628621	NeosCoin	0.00021899999999999998	6.5231375622039875	0	0.0	0.0	0.0	0.0
103	2017-03-21 11:44:16.757837	GuldenCoin	2.369e-05	136.32409822597188	2	0.1135	0.0	0.23835	0.8865000000000001
104	2017-03-21 11:45:17.823190	Namecoin	0.00061	262.0144950945533	0	0.0	0.0	0.0	0.0
105	2017-03-21 11:46:18.775007	NobleCoin	1e-07	1.9694760298589244	1	0.107	0.0	0.2023	0.893
106	2017-03-21 11:47:19.728060	DNotes	5.67e-06	5.535014791181312	0	0.0	0.0	0.0	0.0
107	2017-03-21 11:48:20.682700	NuShares	1.6e-07	15.043983212206511	3	0.21033333333333332	0.0	0.38483333333333336	0.7896666666666666
108	2017-03-21 11:49:21.801725	Novacoin	0.00266	133.27402953496696	0	0.0	0.0	0.0	0.0
109	2017-03-21 11:50:22.780047	NXC	6.02e-05	101.57052269205452	1	0.0	0.0	0.0	1.0
110	2017-03-21 11:51:23.741791	NXS	0.00017162	45.35846348106861	0	0.0	0.0	0.0	0.0
111	2017-03-21 11:52:24.739317	Nxt	8.8e-06	275.1753568144493	2	0.0975	0.0	0.2202	0.9025
112	2017-03-21 11:53:27.552717	OBITS	0.0001354	0.0	0	0.0	0.0	0.0	0.0
113	2017-03-21 11:54:28.530148	OK	9e-06	2.06872228636196	0	0.0	0.0	0.0	0.0
114	2017-03-21 11:55:29.482918	OMNI	0.00437442	3.2252514611172955	0	0.0	0.0	0.0	0.0
115	2017-03-21 11:56:30.505714	Orbitcoin	5.151e-05	0.004496564848523121	0	0.0	0.0	0.0	0.0
116	2017-03-21 11:57:31.464947	PASC	0.00025007	255.958530664444	9	0.1954444444444444	0.010222222222222223	0.4509222222222222	0.7944444444444444
117	2017-03-21 11:58:32.713730	PDC	1.014e-05	0.1510868677869439	0	0.0	0.0	0.0	0.0
118	2017-03-21 11:59:33.671587	PinkCoin	7.6e-07	11.381185803969855	1	0.149	0.0	0.4215	0.851
119	2017-03-21 12:00:34.736822	PIVX	0.00038762	1057.7958499193194	16	0.108875	0.0	0.2458125	0.891125
120	2017-03-21 12:01:36.183116	Post	9.92e-06	0.6487841227353783	0	0.0	0.0	0.0	0.0
121	2017-03-21 12:02:37.210392	PotCoin	1.519e-05	27.74811474116825	0	0.0	0.0	0.0	0.0
122	2017-03-21 12:03:38.332457	Peercoin	0.00058	311.32430099312074	3	0.165	0.0	0.4730666666666667	0.835
123	2017-03-21 12:04:39.394283	PUTIN	2.45e-06	17.93710472388193	0	0.0	0.0	0.0	0.0
124	2017-03-21 12:05:40.389506	Qora	7e-08	6.512562821830598	0	0.0	0.0	0.0	0.0
125	2017-03-21 12:06:41.442989	Quarkcoin	1.1e-06	0.17770976465544666	0	0.0	0.0	0.0	0.0
126	2017-03-21 12:07:42.422241	RADS	0.00057474	33.01520955207525	6	0.0	0.0	0.0	1.0
127	2017-03-21 12:08:43.664397	RubyCoin	0.00021089	12.702527102432216	0	0.0	0.0	0.0	0.0
128	2017-03-21 12:09:44.600863	Reddcoin	3e-08	1.5561347528166487	0	0.0	0.0	0.0	0.0
129	2017-03-21 12:10:45.554979	REP	0.00773422	576.4544919511126	2	0.174	0.0	0.6369	0.826
130	2017-03-21 12:11:46.684853	Riecoin	1.169e-05	13.019638476911574	0	0.0	0.0	0.0	0.0
131	2017-03-21 12:12:47.705759	RISE	3.09e-06	2.0052584823570214	0	0.0	0.0	0.0	0.0
132	2017-03-21 12:13:48.653797	SAR	3.9399999999999995e-05	0.0	0	0.0	0.0	0.0	0.0
133	2017-03-21 12:14:49.609700	SBD	0.0009400000000000001	11.855751881220273	0	0.0	0.0	0.0	0.0
134	2017-03-21 12:15:50.578857	SilkCoin	3.7e-07	66.24782317876816	1	0.0	0.0	0.0	1.0
135	2017-03-21 12:16:51.847862	SCN	1.26e-06	0.0	0	0.0	0.0	0.0	0.0
136	2017-03-21 12:17:52.830271	ScotCoin	2.3e-07	0.0	0	0.0	0.0	0.0	0.0
137	2017-03-21 12:18:56.599114	ShadowCash	0.00202603	1184.3995158666364	5	0.0406	0.0	0.13616	0.9594
138	2017-03-21 12:19:57.935319	ScarceCoin	3.4e-07	3.7167203673161566	0	0.0	0.0	0.0	0.0
139	2017-03-21 12:20:59.647324	SIB	0.000138	0.7175590752164572	0	0.0	0.0	0.0	0.0
140	2017-03-21 12:22:00.592114	StorjCoin X	0.00014743	31.131701244856227	0	0.0	0.0	0.0	0.0
141	2017-03-21 12:23:17.698394	SLK	1.626e-05	0.0	0	0.0	0.0	0.0	0.0
142	2017-03-21 12:24:18.759066	SolarCoin	9.98e-05	22.212698816656484	0	0.0	0.0	0.0	0.0
143	2017-03-21 12:25:19.768394	SLS	0.00050381	2.064297743025236	0	0.0	0.0	0.0	0.0
144	2017-03-21 12:26:20.813755	SNGLS	2.056e-05	39.431682250928134	0	0.0	0.0	0.0	0.0
145	2017-03-21 12:27:21.766593	StartCoin	3.47e-06	0.7577952304445154	3	0.12833333333333333	0.0	0.1204	0.8716666666666667
146	2017-03-21 12:28:22.785720	STEEM	0.00018324	754.8626200114992	2	0.0	0.0	0.0	1.0
147	2017-03-21 12:29:24.032828	STRAT	0.00013118	552.3914516270162	48	0.15593750000000006	0.012020833333333331	0.3207270833333332	0.8320416666666667
148	2017-03-21 12:30:25.485891	SysCoin	1.308e-05	236.1839172612817	7	0.046571428571428576	0.0	0.10004285714285714	0.9534285714285716
149	2017-03-21 12:31:26.868495	Fedoracoin	1e-08	0.6432542315729001	0	0.0	0.0	0.0	0.0
150	2017-03-21 12:32:27.841178	TRIG	1.398e-05	0.11694131785770875	0	0.0	0.0	0.0	0.0
151	2017-03-21 12:33:28.908494	Trump	6.749e-05	3.471892297376998	0	0.0	0.0	0.0	0.0
152	2017-03-21 12:34:29.893124	UniverseCoin	5e-08	0.4791712483012233	0	0.0	0.0	0.0	0.0
154	2017-03-21 12:36:31.759843	Unobtanium	0.0021095	1.7546413660390152	0	0.0	0.0	0.0	0.0
155	2017-03-21 12:37:32.761114	Tether	0.0008349999999999999	0.006821244886251734	1	0.0	0.0	0.0	1.0
156	2017-03-21 12:38:33.725713	ViaCoin	4.833e-05	12.63716531771206	2	0.099	0.0	0.28595	0.9009999999999999
157	2017-03-21 12:39:35.073708	VIDZ	7.2e-07	0.10138740265392696	0	0.0	0.0	0.0	0.0
158	2017-03-21 12:40:36.050908	Voxels	9.57e-06	93.49698205594903	1	0.162	0.0	0.4404	0.838
159	2017-03-21 12:41:37.250209	VPNCoin	0.00019116	5027.6840195203995	0	0.0	0.0	0.0	0.0
160	2017-03-21 12:42:38.249551	VeriCoin	3.345e-05	5.966433586087077	2	0.099	0.0	0.28595	0.9009999999999999
161	2017-03-21 12:43:39.289699	VRS	2.999e-05	19.29755434802418	1	0.244	0.0	0.7548	0.7559999999999999
162	2017-03-21 12:44:40.333624	VertCoin	4.513e-05	13.304095279127068	1	0.0	0.0	0.0	1.0
163	2017-03-21 12:45:41.290148	vTorrent	7.001e-05	3.673901113681495	2	0.0	0.0555	-0.064	0.9445
164	2017-03-21 12:46:42.441711	OCEANWAVE	0.00026101	55.9062331939931	3	0.0	0.0	0.0	1.0
165	2017-03-21 12:47:43.857200	WBB	0.000275	4.360364023130386	0	0.0	0.0	0.0	0.0
166	2017-03-21 12:48:44.849411	WorldCoin	4.9000000000000005e-06	0.10360395211967363	8	0.0	0.0	0.0	1.0
167	2017-03-21 12:49:45.981712	XAUR	7.351e-05	5.676707034310333	0	0.0	0.0	0.0	0.0
168	2017-03-21 12:50:46.936756	Cryptonite	8e-07	2.2333140304835983	0	0.0	0.0	0.0	0.0
169	2017-03-21 12:51:47.906853	Counterparty	0.00267362	33.53902364787581	0	0.0	0.0	0.0	0.0
170	2017-03-21 12:52:48.945694	DuckNote	1e-07	7.393407689058223	0	0.0	0.0	0.0	0.0
171	2017-03-21 12:53:49.917808	NEM	1.367e-05	1223.6936296985914	2	0.0	0.0	0.0	1.0
172	2017-03-21 12:54:51.195219	XHI	2.63e-06	15.458664778489034	0	0.0	0.0	0.0	0.0
173	2017-03-21 12:55:52.116597	XLM	1.8000000000000001e-06	142.56023813198732	1	0.1	0.0	0.25	0.9
174	2017-03-21 12:56:53.154807	Monero	0.02102299	5627.710404094552	19	0.048421052631578934	0.0	0.16160526315789472	0.951578947368421
175	2017-03-21 12:58:16.465368	PrimeCoin	5.44e-05	15.466154322810528	0	0.0	0.0	0.0	0.0
176	2017-03-21 12:59:17.441739	Ripple	6.39e-06	1165.50685677642	14	0.04192857142857143	0.0	0.12879285714285715	0.9580714285714286
177	2017-03-21 13:00:18.713627	XSPEC	2.492e-05	0.2793628514045849	0	0.0	0.0	0.0	0.0
178	2017-03-21 13:01:19.720806	XVC	4.766e-05	4.174097760929726	0	0.0	0.0	0.0	0.0
179	2017-03-21 13:02:22.425921	XVG	1e-08	0.6335052668582648	0	0.0	0.0	0.0	0.0
180	2017-03-21 13:03:23.464607	XZC	0.00459416	464.6423525492343	0	0.0	0.0	0.0	0.0
181	2017-03-21 13:04:24.473396	YBCoin	0.0386751	793.0577537416	0	0.0	0.0	0.0	0.0
182	2017-03-21 13:05:25.493741	YOC	1.15e-05	11.259623081821768	0	0.0	0.0	0.0	0.0
183	2017-03-21 13:06:26.462282	ZcCoin	2.8000000000000013e-05	33.768760986816	0	0.0	0.0	0.0	0.0
184	2017-03-21 13:07:27.417213	ZCL	0.00209516	82.66890157671878	2	0.124	0.0	0.3404	0.8759999999999999
185	2017-03-21 13:08:28.475733	ZEC	0.0663313	2742.852479419929	26	0.07538461538461537	0.004615384615384615	0.21785384615384612	0.92
186	2017-03-21 13:09:29.922452	ZetaCoin	1.52e-06	0.01749108870672621	0	0.0	0.0	0.0	0.0
187	2017-03-21 13:10:30.872344	ADCN	2.847e-05	3.1794585991301574	0	0.0	0.0	0.0	0.0
188	2017-03-21 13:11:31.783330	ADZ	1.615e-05	1.3089627024019137	0	0.0	0.0	0.0	0.0
189	2017-03-21 13:12:32.761552	AEON Coin	0.0001895	13.663258042943196	0	0.0	0.0	0.0	0.0
190	2017-03-21 13:13:34.293709	AGRS	8.842e-05	0.3153195035411045	0	0.0	0.0	0.0	0.0
191	2017-03-21 13:14:35.205944	AMBER	2.19e-06	0.09156759024540542	0	0.0	0.0	0.0	0.0
192	2017-03-21 13:15:36.161759	AMP	7.772e-05	540.5838032718749	7	0.038	0.0	0.11207142857142856	0.9620000000000001
193	2017-03-21 13:16:37.387897	ANS	0.00015285	9.483802868286148	0	0.0	0.0	0.0	0.0
194	2017-03-21 13:17:38.401002	Applecoin	0.00010097	46.54122325341247	0	0.0	0.0	0.0	0.0
195	2017-03-21 13:18:39.840537	ARC	1.815e-05	0.4990530624054372	2	0.07949999999999999	0.0565	-0.012200000000000004	0.8644999999999999
196	2017-03-21 13:19:40.843864	ARDR	1.762e-05	95.45714871864763	0	0.0	0.0	0.0	0.0
197	2017-03-21 13:20:42.051614	ATX	3.19e-06	0.059454271482536576	0	0.0	0.0	0.0	0.0
198	2017-03-21 13:21:43.002803	Auroracoin	0.000136	3.453410996531602	0	0.0	0.0	0.0	0.0
199	2017-03-21 13:22:43.953708	BASH	4e-07	0.010669979790691286	0	0.0	0.0	0.0	0.0
200	2017-03-21 13:23:45.040588	BitBay	5.95e-06	144.24877087801138	8	0.057375	0.0	0.1856875	0.942625
201	2017-03-21 13:24:46.243729	Boolberry	0.0003043	49.14066960506567	0	0.0	0.0	0.0	0.0
202	2017-03-21 13:25:47.226307	BTCtalkcoin	0.76726	328.2059791696554	0	0.0	0.0	0.0	0.0
203	2017-03-21 13:26:48.274699	ByteCoin	4e-08	23.524991368081565	2	0.0535	0.0	0.10115	0.9465
204	2017-03-21 13:27:50.215780	BCY	0.00018248	13.765439688118931	0	0.0	0.0	0.0	0.0
205	2017-03-21 13:28:51.223555	BellaCoin	5.632e-05	110.10257983207704	3	0.106	0.0	0.2123	0.894
206	2017-03-21 13:29:52.213556	BlackCoin	4.253e-05	73.45838461828323	4	0.0	0.155	-0.406725	0.845
207	2017-03-21 13:30:53.213749	Blocknet shares	0.0002386	1.0531318502617069	1	0.0	0.0	0.0	1.0
208	2017-03-21 13:31:54.230961	BoostCoin	3.403e-05	1.5191466734396002	0	0.0	0.0	0.0	0.0
210	2017-03-21 13:33:56.169895	BRK	2.115e-05	0.5312276543118061	5	0.1836	0.0	0.4688800000000001	0.8164
211	2017-03-21 13:34:57.193704	BRX	9.04e-05	0.5003019028808922	0	0.0	0.0	0.0	0.0
213	2017-03-21 13:37:17.513753	BitCoinDark	0.003919	2.278212100796106	0	0.0	0.0	0.0	0.0
214	2017-03-21 13:38:18.573874	Bitmark	0.0002201	20.25339641142636	0	0.0	0.0	0.0	0.0
215	2017-03-21 13:39:19.580943	BitShares	5.17e-06	850.4418858337808	3	0.0	0.0	0.0	1.0
216	2017-03-21 13:40:20.806968	Burst	1.06e-06	45.96300941526715	3	0.10866666666666668	0.0	0.4215	0.8913333333333333
217	2017-03-21 13:41:21.901765	CannabisCoin	2.57e-06	0.06807983641494299	2	0.08349999999999999	0.0	0.21075	0.9165
218	2017-03-21 13:42:23.182534	CLAMS	0.00084022	20.11094576436153	0	0.0	0.0	0.0	0.0
219	2017-03-21 13:43:24.161718	CloakCoin	0.0004948	8.969251819420606	0	0.0	0.0	0.0	0.0
221	2017-03-21 13:45:26.090853	CRBIT	1.237e-05	0.0	29	0.02782758620689655	0.0	0.06208275862068965	0.9721724137931036
222	2017-03-21 13:46:27.358520	CureCoin	4.549e-05	3.497238037205534	1	0.0	0.0	0.0	1.0
223	2017-03-21 13:47:28.297775	CV2	1e-08	0.0	10	0.008199999999999999	0.047	-0.0784	0.9448
224	2017-03-21 13:48:29.565760	DAR	4.786e-05	10.483844974078238	0	0.0	0.0	0.0	0.0
225	2017-03-21 13:49:30.774470	DASH	0.09233999999999999	7580.115448889771	84	0.05084523809523808	0.009238095238095236	0.13478333333333334	0.9399285714285712
226	2017-03-21 13:50:32.246071	DBIC	0.000181	0.6342660299123963	0	0.0	0.0	0.0	0.0
227	2017-03-21 13:51:33.122097	DCR	0.0055	510.0751970640493	4	0.0695	0.0	0.1928	0.9305
228	2017-03-21 13:52:34.515942	DigiByte	2.5e-07	21.512377389168247	1	0.0	0.0	0.0	1.0
229	2017-03-21 13:53:35.710182	Digitalcoin	5.35e-06	0.6463449193372837	0	0.0	0.0	0.0	0.0
230	2017-03-21 13:54:36.669460	DarkGold	0.01449998	31.006008917094224	0	0.0	0.0	0.0	0.0
231	2017-03-21 13:55:37.642071	Dimecoin	1e-08	0.272842117198458	0	0.0	0.0	0.0	0.0
232	2017-03-21 13:56:38.612331	Diamond	0.00028066	0.1947632698947928	0	0.0	0.0	0.0	0.0
233	2017-03-21 13:57:39.644841	DogeCoin	2.2e-07	198.07270592010948	5	0.0442	0.0	0.13774	0.9558
234	2017-03-21 13:58:40.853659	EarthCoin	9e-08	6.0633453235474	0	0.0	0.0	0.0	0.0
235	2017-03-21 13:59:41.849484	EDR	0.001314	0.0308938000962371	0	0.0	0.0	0.0	0.0
236	2017-03-21 14:00:42.839721	ElectronicGulden	1.328e-05	0.5959188032269878	0	0.0	0.0	0.0	0.0
237	2017-03-21 14:01:43.843512	EGC	1.31e-05	2.4346061595424544	0	0.0	0.0	0.0	0.0
238	2017-03-21 14:02:44.967558	Emercoin	0.00031269	400.7076312036298	1	0.16699999999999998	0.0	0.2023	0.833
239	2017-03-21 14:03:46.213974	Einsteinium	1.75e-06	11.819419512408786	40	0.05652500000000001	0.0388	0.020917500000000002	0.904425
240	2017-03-21 14:04:47.566266	EnergyCoin	3.63e-06	0.689919458294753	0	0.0	0.0	0.0	0.0
241	2017-03-21 14:05:48.592231	EuropeCoin	2e-05	0.2941672410815954	0	0.0	0.0	0.0	0.0
242	2017-03-21 14:06:49.596703	Ethercoin	0.00178493	3823.00172314994	32	0.02278125	0.11068749999999998	-0.3252312499999999	0.8665312499999998
243	2017-03-21 14:07:51.077834	ETH	0.03981101	37323.850152771614	86	0.02502325581395349	0.024046511627906973	-0.005670930232558153	0.9509302325581396
244	2017-03-21 14:08:52.566427	EXP	0.00038449	103.80276931857223	0	0.0	0.0	0.0	0.0
245	2017-03-21 14:09:53.629766	Faircoin	2.09e-05	2.338623200485017	0	0.0	0.0	0.0	0.0
246	2017-03-21 14:10:54.857728	Fuel2Coin	1.98e-06	0.3087432818138041	100	0.0	0.00524	-0.005266999999999999	0.9947600000000001
247	2017-03-21 14:11:56.335194	FCT	0.00337467	590.5452616848053	1	0.0	0.0	0.0	1.0
248	2017-03-21 14:12:57.622449	FoldingCoin	1.3e-06	24.98929728550138	2	0.0	0.0	0.0	1.0
249	2017-03-21 14:13:58.615675	FlorinCoin	7.8e-06	104.11172777344471	4	0.05775	0.0	0.085	0.94225
250	2017-03-21 14:14:59.806832	Feathercoin	7.6e-06	3.2440948305315205	0	0.0	0.0	0.0	0.0
251	2017-03-21 14:16:19.782588	GAM	0.00033	1.7351926646661011	1	0.0	0.0	0.0	1.0
252	2017-03-21 14:17:20.905768	GAME	0.00023501	76.07186618045671	2	0.0	0.0	0.0	1.0
253	2017-03-21 14:18:22.167269	GreenBacks	6.04e-06	0.1338687706447672	0	0.0	0.0	0.0	0.0
254	2017-03-21 14:19:23.182826	GBYTE	0.06393948	11.551814198493958	12	0.2730000000000001	0.0	0.7184	0.7270000000000002
256	2017-03-21 14:21:25.355952	Gems	2.15e-06	0.0	0	0.0	0.0	0.0	0.0
257	2017-03-21 14:22:26.337136	GoldCoin	1.6e-05	1.4875645826206232	73	0.04554794520547946	0.028794520547945214	0.040721917808219175	0.9256575342465749
258	2017-03-21 14:23:27.814317	GNT	4.796e-05	2158.479928946007	6	0.15983333333333333	0.042166666666666665	0.2922333333333333	0.7979999999999999
259	2017-03-21 14:24:29.154092	GOLOS	1.532e-05	2.705396098550409	0	0.0	0.0	0.0	0.0
260	2017-03-21 14:25:30.310891	Gridcoin	5.59e-06	2.9551265624337275	1	0.0	0.0	0.0	1.0
261	2017-03-21 14:26:31.289059	GroestlCoin	5.88e-06	1.1013313591538465	0	0.0	0.0	0.0	0.0
262	2017-03-21 14:27:32.233768	HKG	2.975e-05	4.5449523959323415	0	0.0	0.0	0.0	0.0
263	2017-03-21 14:28:33.239133	HMP	3e-08	16.492622246316838	0	0.0	0.0	0.0	0.0
264	2017-03-21 14:29:34.238498	HTC	1e-08	0.0	0	0.0	0.0	0.0	0.0
265	2017-03-21 14:30:35.205042	Huntercoin	2.782e-05	5.7499445541761816	0	0.0	0.0	0.0	0.0
267	2017-03-21 14:32:37.124084	i0Coin	8.09e-06	0.0	0	0.0	0.0	0.0	0.0
268	2017-03-21 14:33:38.145215	ICN	5.7e-07	0.002519547109841369	0	0.0	0.0	0.0	0.0
269	2017-03-21 14:34:39.357772	InfiniteCoin	3.2278914e-09	1.680885817494154	0	0.0	0.0	0.0	0.0
270	2017-03-21 14:35:40.297760	IOCoin	0.000395	16.12420172985003	12	0.07683333333333332	0.02225	0.1901	0.9009166666666668
271	2017-03-21 14:36:41.580227	ION	0.00017283	3.634734365157783	0	0.0	0.0	0.0	0.0
272	2017-03-21 14:37:42.537730	JoinCoin	0.00012961	0.06941479537636043	0	0.0	0.0	0.0	0.0
273	2017-03-21 14:38:43.562260	CoinMarketsCoin	0.00011327	0.0	0	0.0	0.0	0.0	0.0
274	2017-03-21 14:39:44.566376	JINN	0.0	0.0	0	0.0	0.0	0.0	0.0
275	2017-03-21 14:40:45.529259	JWL	1.286e-05	0.1152057500439696	0	0.0	0.0	0.0	0.0
276	2017-03-21 14:41:46.512774	LBC	3.083e-05	186.1219066176564	1	0.318	0.0	0.6369	0.682
277	2017-03-21 14:42:47.689702	LMC	8.06e-06	0.7542850978206843	0	0.0	0.0	0.0	0.0
278	2017-03-21 14:43:48.849632	LSK	0.000305	1260.0790191748774	30	0.13133333333333333	0.06770000000000001	0.17814333333333335	0.8009666666666667
279	2017-03-21 14:44:50.212061	Litecoin	0.00371022	1639.3734198035156	6	0.012000000000000002	0.0	0.02965	0.988
280	2017-03-21 14:45:55.405025	MaidSafeCoin	0.00016558	458.3082711650836	0	0.0	0.0	0.0	0.0
281	2017-03-21 14:46:56.617390	MegaCoin	1.231e-05	2.4152629117641373	0	0.0	0.0	0.0	0.0
282	2017-03-21 14:47:57.673930	Mintcoin	3.3e-07	0.0	0	0.0	0.0	0.0	0.0
283	2017-03-21 14:48:58.631729	MNM	1.623e-05	0.003596781132728211	0	0.0	0.0	0.0	0.0
284	2017-03-21 14:49:59.586899	MonaCoin	3.4899999999999995e-05	1.82204310153611	0	0.0	0.0	0.0	0.0
285	2017-03-21 14:51:16.883552	MoonCoin	4.664022e-10	0.2184901112902877	0	0.0	0.0	0.0	0.0
286	2017-03-21 14:52:17.861316	Mazacoin	1.5e-07	0.1102720929775387	0	0.0	0.0	0.0	0.0
287	2017-03-21 14:53:18.858980	NautilusCoin	8.352e-05	36.142283477820456	2	0.0	0.0	0.0	1.0
288	2017-03-21 14:54:19.900853	NavajoCoin	4.831e-05	54.699354188749574	0	0.0	0.0	0.0	0.0
289	2017-03-21 14:55:20.905245	NeosCoin	0.00021865	6.551176805276258	1	0.141	0.0	0.4215	0.8590000000000001
290	2017-03-21 14:56:21.938095	GuldenCoin	2.305e-05	151.0166379778851	0	0.0	0.0	0.0	0.0
291	2017-03-21 14:57:22.974758	Namecoin	0.00062	260.3489710613619	0	0.0	0.0	0.0	0.0
292	2017-03-21 14:58:24.002560	NobleCoin	1e-07	1.99514763453044	0	0.0	0.0	0.0	0.0
293	2017-03-21 14:59:24.943735	DNotes	5.66e-06	3.324196104425937	1	0.0	0.0	0.0	1.0
294	2017-03-21 15:00:25.909696	NuShares	1.6e-07	36.49320240970701	5	0.057399999999999986	0.0	0.09966	0.9426
295	2017-03-21 15:01:26.921715	Novacoin	0.00257	139.18583920489678	0	0.0	0.0	0.0	0.0
296	2017-03-21 15:02:27.895547	NXC	6.021e-05	128.40555050596595	3	0.19333333333333336	0.0	0.3970666666666667	0.8066666666666666
297	2017-03-21 15:03:28.954652	NXS	0.00017398	46.86287118494511	0	0.0	0.0	0.0	0.0
298	2017-03-21 15:04:30.116460	Nxt	9e-06	203.77195425654918	8	0.114625	0.012375	0.281	0.8729999999999999
299	2017-03-21 15:05:31.345404	OBITS	0.0001354	0.0	0	0.0	0.0	0.0	0.0
300	2017-03-21 15:06:32.297716	OK	9.2e-06	2.074928878855617	0	0.0	0.0	0.0	0.0
301	2017-03-21 15:07:33.261804	OMNI	0.00419746	4.502893693483202	0	0.0	0.0	0.0	0.0
302	2017-03-21 15:08:34.291851	Orbitcoin	5.151e-05	0.0036368120854604062	0	0.0	0.0	0.0	0.0
303	2017-03-21 15:09:35.273991	PASC	0.00026705	227.30501914024362	4	0.0145	0.06525	-0.137875	0.92025
304	2017-03-21 15:10:36.597083	PDC	1.015e-05	0.17231053207069635	0	0.0	0.0	0.0	0.0
305	2017-03-21 15:11:37.543060	PinkCoin	7.7e-07	8.506818800931796	1	0.0	0.0	0.0	1.0
306	2017-03-21 15:12:38.743893	PIVX	0.00041900000000000016	984.7486763000487	13	0.15138461538461542	0.008384615384615384	0.2625153846153846	0.8402307692307693
307	2017-03-21 15:13:40.460125	Post	1.009e-05	0.9177700205036672	0	0.0	0.0	0.0	0.0
308	2017-03-21 15:14:41.453249	PotCoin	1.56e-05	35.019685764569374	4	0.0	0.0	0.0	1.0
309	2017-03-21 15:15:42.709347	Peercoin	0.00059	317.252856868098	5	0.0948	0.0	0.28384000000000004	0.9052
310	2017-03-21 15:16:43.820380	PUTIN	2.47e-06	6.701542892958969	0	0.0	0.0	0.0	0.0
311	2017-03-21 15:17:44.837619	Qora	7e-08	6.570330777942598	1	0.107	0.0	0.2023	0.893
312	2017-03-21 15:18:45.800242	Quarkcoin	1.1e-06	0.1774016646668315	0	0.0	0.0	0.0	0.0
313	2017-03-21 15:19:46.817468	RADS	0.0005857	30.80843679443933	2	0.0	0.0	0.0	1.0
314	2017-03-21 15:20:48.052767	RubyCoin	0.00021045	12.68104747257894	0	0.0	0.0	0.0	0.0
315	2017-03-21 15:21:49.204660	Reddcoin	3e-08	1.4523643350877775	0	0.0	0.0	0.0	0.0
316	2017-03-21 15:22:50.213047	REP	0.00795261	572.8617927411524	1	0.0	0.0	0.0	1.0
317	2017-03-21 15:23:51.433737	Riecoin	1.192e-05	13.765428853473205	3	0.3233333333333333	0.0	0.3627	0.6766666666666666
318	2017-03-21 15:24:52.512073	RISE	3.21e-06	3.5497817814321024	2	0.1055	0.0	0.07655	0.8945000000000001
319	2017-03-21 15:25:53.486080	SAR	3.9399999999999995e-05	0.0	0	0.0	0.0	0.0	0.0
320	2017-03-21 15:26:54.486422	SBD	0.00093546	12.330616222771713	0	0.0	0.0	0.0	0.0
321	2017-03-21 15:27:55.468306	SilkCoin	3.9e-07	66.1898932978511	1	0.34600000000000003	0.0	0.5719	0.654
322	2017-03-21 15:28:56.682099	SCN	1.26e-06	0.0	0	0.0	0.0	0.0	0.0
323	2017-03-21 15:30:16.457739	ScotCoin	2.3e-07	0.0	0	0.0	0.0	0.0	0.0
324	2017-03-21 15:31:17.475288	ShadowCash	0.00194677	1086.8457329267258	1	0.266	0.0	0.7845	0.7340000000000001
325	2017-03-21 15:32:18.744589	ScarceCoin	3.4e-07	3.499069546349346	0	0.0	0.0	0.0	0.0
326	2017-03-21 15:33:19.697407	SIB	0.0001388	0.8269900801421368	0	0.0	0.0	0.0	0.0
327	2017-03-21 15:34:20.636261	StorjCoin X	0.00014903	30.11157208203804	2	0.0	0.0	0.0	1.0
328	2017-03-21 15:35:21.609775	SLK	1.626e-05	0.0	0	0.0	0.0	0.0	0.0
329	2017-03-21 15:36:22.515960	SolarCoin	9.9e-05	22.175203590719317	0	0.0	0.0	0.0	0.0
330	2017-03-21 15:37:23.527235	SLS	0.00050211	2.0484318843809888	0	0.0	0.0	0.0	0.0
331	2017-03-21 15:38:24.498628	SNGLS	2.041e-05	39.35993254999629	0	0.0	0.0	0.0	0.0
332	2017-03-21 15:39:25.549961	StartCoin	3.51e-06	0.8895404304375353	4	0.0	0.0	0.0	1.0
333	2017-03-21 15:40:26.613693	STEEM	0.00018225	677.5589976926186	0	0.0	0.0	0.0	0.0
334	2017-03-21 15:41:27.782712	STRAT	0.00012613	530.7309483289719	20	0.14734999999999998	0.0	0.35377000000000003	0.8526500000000002
335	2017-03-21 15:42:29.247804	SysCoin	1.303e-05	238.1033735079327	53	0.06420754716981131	0.0	0.14727924528301886	0.935792452830189
336	2017-03-21 15:43:30.557786	Fedoracoin	1e-08	0.3561786393790296	0	0.0	0.0	0.0	0.0
337	2017-03-21 15:44:31.497761	TRIG	1.642e-05	0.11656684812624007	2	0.0	0.0	0.0	1.0
338	2017-03-21 15:45:32.516048	Trump	6.999e-05	6.2878249053586766	0	0.0	0.0	0.0	0.0
339	2017-03-21 15:46:33.492549	UniverseCoin	4e-08	0.0546531645398014	2	0.0	0.0	0.0	1.0
341	2017-03-21 15:48:35.548847	Unobtanium	0.00204973	1.8316443149072281	3	0.0	0.0	0.0	1.0
342	2017-03-21 15:49:36.585188	Tether	0.0008349999999999999	0.006817047253576535	0	0.0	0.0	0.0	0.0
343	2017-03-21 15:50:37.598924	ViaCoin	4.997e-05	13.42728346602962	2	0.191	0.0	0.23765	0.8089999999999999
344	2017-03-21 15:51:38.965949	VIDZ	5.8e-07	0.13790724988211878	0	0.0	0.0	0.0	0.0
345	2017-03-21 15:52:40.077832	Voxels	1.128e-05	142.6460458564106	11	0.035272727272727275	0.04918181818181819	-0.03901818181818182	0.9155454545454548
346	2017-03-21 15:53:41.265026	VPNCoin	0.00019116	4273.4430690099	0	0.0	0.0	0.0	0.0
347	2017-03-21 15:54:42.186919	VeriCoin	3.226e-05	7.773414942232192	0	0.0	0.0	0.0	0.0
348	2017-03-21 15:55:43.177811	VRS	3.1e-05	19.086802384706427	0	0.0	0.0	0.0	0.0
349	2017-03-21 15:56:44.239079	VertCoin	4.373e-05	11.227066095707414	1	0.0	0.0	0.0	1.0
350	2017-03-21 15:57:45.306441	vTorrent	7.294e-05	3.491439153905958	4	0.0	0.0	0.0	1.0
351	2017-03-21 15:58:46.483251	OCEANWAVE	0.00026381	51.56119286612376	6	0.09166666666666667	0.0	0.22615	0.9083333333333332
352	2017-03-21 15:59:47.941844	WBB	0.0002602	4.454986257245763	0	0.0	0.0	0.0	0.0
353	2017-03-21 16:00:49.124681	WorldCoin	4.6e-06	0.2914955423617113	4	0.18525	0.0	0.6369	0.81475
354	2017-03-21 16:01:50.391911	XAUR	6.619e-05	6.607481529295911	0	0.0	0.0	0.0	0.0
355	2017-03-21 16:02:51.409374	Cryptonite	7e-07	2.6660925977921583	0	0.0	0.0	0.0	0.0
356	2017-03-21 16:03:52.349300	Counterparty	0.00270269	21.93861136981389	0	0.0	0.0	0.0	0.0
357	2017-03-21 16:04:53.417622	DuckNote	1e-07	6.1203276931446435	0	0.0	0.0	0.0	0.0
358	2017-03-21 16:05:54.468169	NEM	1.377e-05	999.627980123416	7	0.0	0.0	0.0	1.0
359	2017-03-21 16:06:55.929411	XHI	2.67e-06	13.478858842383488	0	0.0	0.0	0.0	0.0
360	2017-03-21 16:07:56.921812	XLM	1.9e-06	128.43501950344964	2	0.052000000000000005	0.0	0.14800000000000002	0.948
361	2017-03-21 16:08:57.985211	Monero	0.02020002	5486.406918442346	13	0.025307692307692302	0.0	0.08183846153846154	0.9746923076923076
362	2017-03-21 16:09:59.399414	PrimeCoin	5.600000000000001e-05	14.159757686610766	0	0.0	0.0	0.0	0.0
363	2017-03-21 16:11:00.332238	Ripple	6.32e-06	1037.6979097519386	10	0.1269	0.0	0.45969	0.8730999999999998
364	2017-03-21 16:12:01.897772	XSPEC	2.492e-05	0.2793628514045849	0	0.0	0.0	0.0	0.0
365	2017-03-21 16:13:02.926384	XVC	4.714e-05	2.7358579880092293	0	0.0	0.0	0.0	0.0
366	2017-03-21 16:14:04.003669	XVG	2e-08	0.3658747854351532	0	0.0	0.0	0.0	0.0
367	2017-03-21 16:15:04.996647	XZC	0.0045899999999999995	474.32522453016367	0	0.0	0.0	0.0	0.0
368	2017-03-21 16:16:06.001100	YBCoin	0.0386751	850.1752170451	0	0.0	0.0	0.0	0.0
369	2017-03-21 16:17:07.008192	YOC	1.21e-05	8.995394365329114	0	0.0	0.0	0.0	0.0
370	2017-03-21 16:18:07.966540	ZcCoin	2.8000000000000013e-05	17.249383221191	0	0.0	0.0	0.0	0.0
371	2017-03-21 16:19:08.919801	ZCL	0.00201903	79.33947741094744	0	0.0	0.0	0.0	0.0
372	2017-03-21 16:20:09.858660	ZEC	0.06243301	2550.6896771805937	8	0.0	0.0	0.0	1.0
373	2017-03-21 16:21:11.328561	ZetaCoin	1.52e-06	0.017640371461930426	0	0.0	0.0	0.0	0.0
374	2017-03-21 16:22:12.299064	ADCN	2.885e-05	2.158925184572581	0	0.0	0.0	0.0	0.0
375	2017-03-21 16:23:13.296112	ADZ	1.607e-05	0.9734169553266838	0	0.0	0.0	0.0	0.0
376	2017-03-21 16:24:14.324508	AEON Coin	0.000192	13.10979158320697	0	0.0	0.0	0.0	0.0
377	2017-03-21 16:25:15.289795	AGRS	8.950000000000001e-05	0.2715529396664351	0	0.0	0.0	0.0	0.0
378	2017-03-21 16:26:16.201745	AMBER	2.21e-06	0.10691055663524963	0	0.0	0.0	0.0	0.0
379	2017-03-21 16:27:17.212465	AMP	9.209e-05	578.4422029238193	27	0.12237037037037038	0.028925925925925924	0.1073037037037037	0.8487037037037038
380	2017-03-21 16:28:18.499018	ANS	0.00014499	9.670501278946176	0	0.0	0.0	0.0	0.0
381	2017-03-21 16:29:19.497728	Applecoin	8.129e-05	34.74264579797726	1	0.0	0.2	-0.25	0.8
382	2017-03-21 16:30:21.587884	ARC	1.92e-05	0.379456794122234	0	0.0	0.0	0.0	0.0
383	2017-03-21 16:31:22.663547	ARDR	1.793e-05	88.11538991425186	3	0.07033333333333333	0.0	0.11333333333333336	0.9296666666666668
384	2017-03-21 16:32:23.832258	ATX	3.05e-06	0.07064167122007348	0	0.0	0.0	0.0	0.0
385	2017-03-21 16:33:25.104195	Auroracoin	0.00014	3.4019059135971474	0	0.0	0.0	0.0	0.0
386	2017-03-21 16:34:26.062637	BASH	4e-07	0.010669979790691286	0	0.0	0.0	0.0	0.0
387	2017-03-21 16:35:27.113718	BitBay	6.01e-06	155.77474277961758	6	0.17333333333333334	0.0	0.33626666666666666	0.8266666666666667
388	2017-03-21 16:36:28.542436	Boolberry	0.00028325	45.28024257982198	0	0.0	0.0	0.0	0.0
389	2017-03-21 16:37:29.532449	BTCtalkcoin	0.7673	337.3874602534905	1	0.0	0.0	0.0	1.0
390	2017-03-21 16:38:30.590490	ByteCoin	4e-08	20.2758781539988	0	0.0	0.0	0.0	0.0
391	2017-03-21 16:39:31.677738	BCY	0.00018248	12.667932270625894	0	0.0	0.0	0.0	0.0
392	2017-03-21 16:40:32.696663	BellaCoin	5.593e-05	134.42866480350494	5	0.0	0.0	0.0	1.0
393	2017-03-21 16:41:33.789252	BlackCoin	4.297e-05	66.6754234029814	12	0.04783333333333334	0.03333333333333333	0.030975000000000006	0.9188333333333336
394	2017-03-21 16:42:34.997581	Blocknet shares	0.00028	2.4190923974383622	12	0.1145	0.0	0.13486666666666666	0.8855
395	2017-03-21 16:43:36.161693	BoostCoin	2.193e-05	0.321038889719599	0	0.0	0.0	0.0	0.0
397	2017-03-21 16:45:38.314295	BRK	2.1e-05	0.4259365345351398	5	0.0548	0.0	0.1051	0.9452
398	2017-03-21 16:46:39.609591	BRX	8.015e-05	0.5871296280529351	2	0.1065	0.0	0.20095	0.8935
400	2017-03-21 16:48:42.039926	BitCoinDark	0.00390122	2.0657577214871834	0	0.0	0.0	0.0	0.0
401	2017-03-21 16:49:43.077838	Bitmark	0.0002315	19.78079603705555	0	0.0	0.0	0.0	0.0
402	2017-03-21 16:50:44.077822	BitShares	5.61e-06	999.0715890215844	2	0.173	0.0	0.3238	0.8270000000000001
403	2017-03-21 16:51:45.300013	Burst	1.05e-06	44.96822346218687	2	0.1225	0.0	0.1909	0.8775
404	2017-03-21 16:52:46.485153	CannabisCoin	2.85e-06	0.40643450330616737	30	0.04186666666666667	0.0	0.11840000000000005	0.9581333333333332
405	2017-03-21 16:53:47.777641	CLAMS	0.00084	15.660113802507114	0	0.0	0.0	0.0	0.0
406	2017-03-21 16:54:48.857093	CloakCoin	0.00044047	6.865546539891511	0	0.0	0.0	0.0	0.0
408	2017-03-21 16:56:50.915770	CRBIT	1.237e-05	0.0	1	0.191	0.0	0.3818	0.809
409	2017-03-21 16:57:52.251000	CureCoin	5.27e-05	12.09459783800412	7	0.03642857142857143	0.0	0.06810000000000001	0.9635714285714286
410	2017-03-21 16:58:53.266344	CV2	1e-08	0.0	9	0.07422222222222223	0.0977777777777778	0.004066666666666663	0.828
411	2017-03-21 16:59:54.731905	DAR	5.15e-05	17.299866614863276	7	0.15757142857142856	0.0	0.3310857142857143	0.8424285714285714
412	2017-03-21 17:00:56.030622	DASH	0.09099989	7396.618856014291	50	0.05953999999999999	0.0245	0.07645400000000004	0.9159399999999998
413	2017-03-21 17:01:57.655126	DBIC	0.00018	0.4322173239787462	0	0.0	0.0	0.0	0.0
414	2017-03-21 17:02:58.655687	DCR	0.00562253	471.16930700681	13	0.1527692307692308	0.015384615384615384	0.1734153846153846	0.8318461538461539
415	2017-03-21 17:04:00.265725	DigiByte	2.6e-07	19.007815885532178	2	0.0	0.0	0.0	1.0
416	2017-03-21 17:05:01.857502	Digitalcoin	5.39e-06	0.4473346221587669	0	0.0	0.0	0.0	0.0
417	2017-03-21 17:06:02.797765	DarkGold	0.01447995	32.159955884366155	0	0.0	0.0	0.0	0.0
418	2017-03-21 17:07:03.852676	Dimecoin	1e-08	0.2289027436720151	0	0.0	0.0	0.0	0.0
419	2017-03-21 17:08:04.808830	Diamond	0.00028097	0.2369736994269261	0	0.0	0.0	0.0	0.0
420	2017-03-21 17:09:05.871717	DogeCoin	2.1e-07	181.817133164786	1	0.0	0.0	0.0	1.0
421	2017-03-21 17:10:07.098748	EarthCoin	9e-08	5.2744547524219	0	0.0	0.0	0.0	0.0
422	2017-03-21 17:11:08.102087	EDR	0.001314	0.034836874081520364	0	0.0	0.0	0.0	0.0
423	2017-03-21 17:12:09.138806	ElectronicGulden	1.385e-05	0.726717958052177	0	0.0	0.0	0.0	0.0
424	2017-03-21 17:13:10.077791	EGC	1.309e-05	2.3228709320828784	0	0.0	0.0	0.0	0.0
425	2017-03-21 17:14:11.077819	Emercoin	0.00031479	196.34094443317198	13	0.07346153846153845	0.029846153846153838	0.06648461538461539	0.8966923076923077
426	2017-03-21 17:15:12.368383	Einsteinium	2.64e-06	97.97003340290394	51	0.0351764705882353	0.005333333333333334	0.04999019607843138	0.9594509803921568
427	2017-03-21 17:16:20.077791	EnergyCoin	3.31e-06	0.6968048618873581	0	0.0	0.0	0.0	0.0
428	2017-03-21 17:17:21.276885	EuropeCoin	2e-05	0.1434577182517387	0	0.0	0.0	0.0	0.0
429	2017-03-21 17:18:22.278871	Ethercoin	0.00192866	4104.254243195285	100	0.09574000000000003	0.02252	0.13907399999999995	0.8817299999999999
430	2017-03-21 17:19:23.632092	ETH	0.039775	33729.20846887482	66	0.056651515151515126	0.022378787878787883	0.040239393939393936	0.9209393939393938
431	2017-03-21 17:20:25.237483	EXP	0.00038133	104.06110084232931	3	0.034	0.0	0.12726666666666667	0.966
432	2017-03-21 17:21:26.425585	Faircoin	2.073e-05	2.3362983831902966	0	0.0	0.0	0.0	0.0
433	2017-03-21 17:22:27.390336	Fuel2Coin	1.91e-06	0.1310089521575719	100	0.0	0.0	0.0	1.0
434	2017-03-21 17:23:28.920850	FCT	0.0033019	625.2160884216428	4	0.0365	0.0	0.1101	0.9635
435	2017-03-21 17:24:30.150852	FoldingCoin	1.41e-06	37.465849769942004	12	0.027000000000000003	0.02875	-0.0086	0.94425
436	2017-03-21 17:25:31.228752	FlorinCoin	7.56e-06	56.9905234023463	6	0.10100000000000002	0.0	0.30755	0.899
437	2017-03-21 17:26:32.998910	Feathercoin	7.42e-06	3.4959610763546736	0	0.0	0.0	0.0	0.0
438	2017-03-21 17:27:34.001972	GAM	0.00032963	1.7538232041988522	4	0.1175	0.0	0.226525	0.8825000000000001
439	2017-03-21 17:28:35.035898	GAME	0.00023495	85.30820437864169	5	0.0366	0.0	0.08092	0.9634
440	2017-03-21 17:29:36.237999	GreenBacks	7.17e-06	0.16784062641090713	0	0.0	0.0	0.0	0.0
441	2017-03-21 17:30:37.288105	GBYTE	0.06889996	12.713630840182304	2	0.3715	0.0	0.8043	0.6285
443	2017-03-21 17:32:39.498316	Gems	2.15e-06	0.0	0	0.0	0.0	0.0	0.0
444	2017-03-21 17:33:40.485514	GoldCoin	1.596e-05	1.5091933923941434	100	0.06675999999999999	0.028189999999999996	0.09219	0.90503
445	2017-03-21 17:34:41.995054	GNT	4.898e-05	2022.2755239452329	13	0.11853846153846152	0.025153846153846155	0.08981538461538463	0.8563076923076924
446	2017-03-21 17:35:43.367645	GOLOS	1.291e-05	2.7787673766724765	1	0.0	0.327	-0.5267	0.6729999999999999
447	2017-03-21 17:36:44.419131	Gridcoin	6.1e-06	8.783804219590422	3	0.0	0.0	0.0	1.0
448	2017-03-21 17:37:45.494077	GroestlCoin	5.82e-06	1.269885794928996	0	0.0	0.0	0.0	0.0
449	2017-03-21 17:38:46.570665	HKG	2.998e-05	4.463233182497788	0	0.0	0.0	0.0	0.0
450	2017-03-21 17:39:47.593744	HMP	3e-08	15.717291473436928	0	0.0	0.0	0.0	0.0
451	2017-03-21 17:40:48.535107	HTC	1e-08	0.0	0	0.0	0.0	0.0	0.0
452	2017-03-21 17:41:49.508485	Huntercoin	2.709e-05	6.438086144160478	0	0.0	0.0	0.0	0.0
454	2017-03-21 17:43:51.524129	i0Coin	8.09e-06	0.0	1	0.0	0.0	0.0	1.0
455	2017-03-21 17:44:52.506605	ICN	5.7e-07	0.002519547109841369	6	0.05966666666666667	0.0695	-0.06846666666666666	0.8708333333333332
456	2017-03-21 17:45:53.900087	InfiniteCoin	1e-08	2.3366511075089784	0	0.0	0.0	0.0	0.0
457	2017-03-21 17:46:54.914672	IOCoin	0.00040461	13.230842163742635	6	0.1155	0.0	0.35305000000000003	0.8845
458	2017-03-21 17:47:56.161736	ION	0.00016659	4.012510588392615	1	0.189	0.0	0.2732	0.8109999999999999
459	2017-03-21 17:48:57.212456	JoinCoin	0.00012962	0.07778753666207194	1	0.0	0.0	0.0	1.0
460	2017-03-21 17:49:58.270923	CoinMarketsCoin	0.00011327	0.0	0	0.0	0.0	0.0	0.0
461	2017-03-21 17:51:16.297770	JINN	0.0	0.0	0	0.0	0.0	0.0	0.0
462	2017-03-21 17:52:17.247844	JWL	1.491e-05	0.8052594124455936	2	0.1405	0.0	0.4196	0.8594999999999999
463	2017-03-21 17:53:18.894015	LBC	2.951e-05	156.21220695413652	3	0.058	0.0	0.2123	0.942
464	2017-03-21 17:54:20.041716	LMC	9.12e-06	0.7601415973622352	0	0.0	0.0	0.0	0.0
465	2017-03-21 17:55:21.036210	LSK	0.000305	1383.4229379452445	67	0.08377611940298509	0.01274626865671642	0.13167014925373136	0.9034776119402984
466	2017-03-21 17:56:22.432091	Litecoin	0.00367317	1792.8708866379013	26	0.07134615384615385	0.00953846153846154	0.08176538461538461	0.9191153846153846
467	2017-03-21 17:57:23.889631	MaidSafeCoin	0.00016401	482.7874851692923	8	0.05425	0.0235	0.022937500000000013	0.92225
468	2017-03-21 17:58:25.146579	MegaCoin	1.231e-05	2.2575795175004685	1	0.0	0.0	0.0	1.0
469	2017-03-21 17:59:26.213701	Mintcoin	3.3e-07	0.0	0	0.0	0.0	0.0	0.0
470	2017-03-21 18:00:27.195740	MNM	1.991e-05	0.0018434084104228528	0	0.0	0.0	0.0	0.0
471	2017-03-21 18:01:28.161749	MonaCoin	3.535e-05	1.7456707197707146	0	0.0	0.0	0.0	0.0
472	2017-03-21 18:02:29.138194	MoonCoin	4.957216e-10	0.2412249551042638	0	0.0	0.0	0.0	0.0
473	2017-03-21 18:03:30.105723	Mazacoin	1.5e-07	0.13099004665855318	2	0.0	0.0	0.0	1.0
474	2017-03-21 18:04:31.096174	NautilusCoin	8.697e-05	39.57636758033186	2	0.191	0.0515	0.29295	0.7575000000000001
475	2017-03-21 18:05:32.077792	NavajoCoin	4.809e-05	50.47504704841413	5	0.16560000000000002	0.0	0.31914000000000003	0.8344000000000001
476	2017-03-21 18:06:33.085242	NeosCoin	0.00021745	6.506574052377187	0	0.0	0.0	0.0	0.0
477	2017-03-21 18:07:34.152376	GuldenCoin	2.286e-05	147.64135698459728	4	0.02875	0.0	0.07400000000000001	0.97125
478	2017-03-21 18:08:35.801565	Namecoin	0.00061	289.30166845590765	4	0.0	0.0	0.0	1.0
479	2017-03-21 18:09:36.891060	NobleCoin	9e-08	4.050836364389397	2	0.107	0.0	0.2023	0.893
480	2017-03-21 18:10:37.961713	DNotes	5.700000000000001e-06	3.177958654705435	0	0.0	0.0	0.0	0.0
481	2017-03-21 18:11:38.987532	NuShares	1.7e-07	39.63774524955079	2	0.0	0.0	0.0	1.0
482	2017-03-21 18:12:39.988843	Novacoin	0.00257	187.112675642109	0	0.0	0.0	0.0	0.0
483	2017-03-21 18:13:40.956525	NXC	5.9e-05	146.4196023605764	3	0.0	0.0	0.0	1.0
484	2017-03-21 18:14:41.993746	NXS	0.00017101	50.669810935854905	0	0.0	0.0	0.0	0.0
485	2017-03-21 18:15:43.046141	Nxt	9e-06	220.42333804310368	7	0.12528571428571428	0.0	0.30147142857142856	0.8747142857142857
486	2017-03-21 18:16:44.297724	OBITS	0.0001354	0.0	0	0.0	0.0	0.0	0.0
487	2017-03-21 18:17:45.271790	OK	9.17e-06	2.1106902153414207	1	0.0	0.0	0.0	1.0
488	2017-03-21 18:18:46.285692	OMNI	0.00431102	3.8522236027929466	0	0.0	0.0	0.0	0.0
489	2017-03-21 18:19:47.270017	Orbitcoin	5.151e-05	0.0039977902997634365	0	0.0	0.0	0.0	0.0
490	2017-03-21 18:20:48.297749	PASC	0.00023999999999999998	248.45424234867096	5	0.07980000000000001	0.0	0.21546000000000004	0.9202
491	2017-03-21 18:21:49.593662	PDC	1.015e-05	0.17231053207069635	0	0.0	0.0	0.0	0.0
492	2017-03-21 18:22:50.582911	PinkCoin	8.1e-07	11.003226577071473	1	0.0	0.0	0.0	1.0
493	2017-03-21 18:23:51.804998	PIVX	0.00040999	936.094693155028	14	0.16699999999999995	0.0	0.3357642857142857	0.8330000000000001
494	2017-03-21 18:24:53.338748	Post	1.007e-05	0.9201781749361544	1	0.381	0.0	0.7906	0.619
495	2017-03-21 18:25:54.380277	PotCoin	1.566e-05	46.81503795393678	5	0.15699999999999995	0.08120000000000001	0.016700000000000003	0.7618
496	2017-03-21 18:26:55.633882	Peercoin	0.00059	281.30364140248776	6	0.17616666666666667	0.0	0.4681333333333334	0.8238333333333333
497	2017-03-21 18:27:56.742804	PUTIN	2.31e-06	8.821132422890514	0	0.0	0.0	0.0	0.0
498	2017-03-21 18:28:57.737738	Qora	7e-08	14.134000012811065	0	0.0	0.0	0.0	0.0
499	2017-03-21 18:29:58.802008	Quarkcoin	1.1e-06	0.1774016646668315	0	0.0	0.0	0.0	0.0
500	2017-03-21 18:30:59.749588	RADS	0.00058859	41.205527242040255	3	0.0	0.0	0.0	1.0
501	2017-03-21 18:32:01.033751	RubyCoin	0.00021339	11.702317198447414	0	0.0	0.0	0.0	0.0
502	2017-03-21 18:33:02.019155	Reddcoin	3e-08	1.4766250502412968	0	0.0	0.0	0.0	0.0
503	2017-03-21 18:34:03.022993	REP	0.00784694	590.6601860198606	12	0.15191666666666667	0.0	0.22165833333333335	0.8480833333333333
504	2017-03-21 18:35:04.238775	Riecoin	1.123e-05	17.659676206357123	1	0.0	0.0	0.0	1.0
505	2017-03-21 18:36:05.500417	RISE	3.02e-06	4.135272912259096	1	0.0	0.0	0.0	1.0
506	2017-03-21 18:37:19.647278	SAR	3.9399999999999995e-05	0.0	0	0.0	0.0	0.0	0.0
507	2017-03-21 18:38:20.596711	SBD	0.00091793	16.37646628272057	0	0.0	0.0	0.0	0.0
508	2017-03-21 18:39:21.578596	SilkCoin	5.2e-07	228.40363042801616	45	0.04066666666666667	0.053999999999999986	0.007342222222222223	0.9053555555555556
509	2017-03-21 18:40:22.793740	SCN	1.26e-06	0.0	0	0.0	0.0	0.0	0.0
510	2017-03-21 18:41:23.769552	ScotCoin	2.3e-07	0.0	0	0.0	0.0	0.0	0.0
511	2017-03-21 18:42:24.747048	ShadowCash	0.00188203	1111.4773875309477	4	0.109	0.0	0.1951	0.8909999999999999
512	2017-03-21 18:43:26.541103	ScarceCoin	3.5e-07	1.788608250208199	0	0.0	0.0	0.0	0.0
513	2017-03-21 18:44:27.682622	SIB	0.000135	0.8492395021116173	0	0.0	0.0	0.0	0.0
514	2017-03-21 18:45:28.601306	StorjCoin X	0.00015905	40.7705865445314	1	0.0	0.0	0.0	1.0
515	2017-03-21 18:46:29.558252	SLK	1.626e-05	0.0	0	0.0	0.0	0.0	0.0
516	2017-03-21 18:47:30.511399	SolarCoin	0.00010888	9.656395552599859	0	0.0	0.0	0.0	0.0
517	2017-03-21 18:48:31.510227	SLS	0.00051188	2.0527528891107067	0	0.0	0.0	0.0	0.0
518	2017-03-21 18:49:33.219707	SNGLS	2.083e-05	38.640053895069286	0	0.0	0.0	0.0	0.0
519	2017-03-21 18:50:34.238035	StartCoin	3.3e-06	1.278622572366507	6	0.0	0.0	0.0	1.0
520	2017-03-21 18:51:35.409749	STEEM	0.00017321	600.6603593618537	1	0.0	0.0	0.0	1.0
521	2017-03-21 18:52:36.673160	STRAT	0.00013049	491.5745840258896	14	0.12114285714285712	0.014428571428571428	0.2409571428571428	0.8644285714285715
522	2017-03-21 18:53:38.077831	SysCoin	1.28e-05	200.32538993436174	41	0.11346341463414635	0.003048780487804878	0.3598926829268293	0.8834878048780486
523	2017-03-21 18:54:39.463718	Fedoracoin	1e-08	1.282600019236371	0	0.0	0.0	0.0	0.0
524	2017-03-21 18:55:40.451037	TRIG	1.642e-05	0.09115576196927576	3	0.06733333333333333	0.032	0.11446666666666665	0.9006666666666666
525	2017-03-21 18:56:41.442270	Trump	6.3e-05	6.249412156492403	1	0.17800000000000002	0.0	0.3818	0.8220000000000001
526	2017-03-21 18:57:42.469564	UniverseCoin	4e-08	0.054706925176301366	0	0.0	0.0	0.0	0.0
528	2017-03-21 18:59:44.447309	Unobtanium	0.00221918	2.250518494058983	1	0.108	0.0	0.1779	0.892
529	2017-03-21 19:00:45.576768	Tether	0.0008349999999999999	0.02555993228837076	0	0.0	0.0	0.0	0.0
530	2017-03-21 19:01:46.541752	ViaCoin	4.9e-05	13.815768820953965	30	0.0266	0.0024	0.048196666666666665	0.971
531	2017-03-21 19:02:48.019308	VIDZ	8.5e-07	0.1923848338483367	0	0.0	0.0	0.0	0.0
532	2017-03-21 19:03:49.038797	Voxels	9.48e-06	134.76209375285544	1	0.165	0.124	0.1759	0.71
533	2017-03-21 19:04:51.138265	VPNCoin	0.00031542	6182.985258848634	0	0.0	0.0	0.0	0.0
534	2017-03-21 19:05:52.077841	VeriCoin	3.031e-05	10.091804747615242	4	0.0965	0.018000000000000002	0.273225	0.8855000000000001
535	2017-03-21 19:06:53.077839	VRS	3.113e-05	2.632932618785854	0	0.0	0.0	0.0	0.0
536	2017-03-21 19:07:54.168484	VertCoin	4.371e-05	11.829464247879514	0	0.0	0.0	0.0	0.0
537	2017-03-21 19:08:55.213841	vTorrent	7.119e-05	3.90796640375629	7	0.014714285714285716	0.04085714285714286	-0.0025428571428571444	0.9444285714285716
538	2017-03-21 19:09:56.440736	OCEANWAVE	0.00025501	65.58064036833821	3	0.0	0.0	0.0	1.0
539	2017-03-21 19:10:57.984147	WBB	0.00030042	5.00007125362754	0	0.0	0.0	0.0	0.0
540	2017-03-21 19:11:59.037263	WorldCoin	4.8e-06	0.2913724811939613	6	0.08099999999999999	0.0	0.20481666666666667	0.919
541	2017-03-21 19:13:00.305233	XAUR	6.850000000000001e-05	7.096981880662497	0	0.0	0.0	0.0	0.0
542	2017-03-21 19:14:01.264429	Cryptonite	7e-07	2.5405573150201235	0	0.0	0.0	0.0	0.0
543	2017-03-21 19:15:02.205479	Counterparty	0.00271421	26.38508140236477	5	0.0228	0.0	0.04046	0.9772
544	2017-03-21 19:16:03.223225	DuckNote	1e-07	6.113894511738181	0	0.0	0.0	0.0	0.0
545	2017-03-21 19:17:04.223881	NEM	1.319e-05	958.205365277872	6	0.079	0.0	0.1532166666666667	0.921
546	2017-03-21 19:18:05.571651	XHI	2.63e-06	13.551012982614338	0	0.0	0.0	0.0	0.0
547	2017-03-21 19:19:06.552046	XLM	1.93e-06	241.09256418145995	1	0.0	0.0	0.0	1.0
548	2017-03-21 19:20:07.683984	Monero	0.01889802	6131.9568333031275	32	0.0803125	0.0	0.14918125000000002	0.9196875
549	2017-03-21 19:21:09.129745	PrimeCoin	5.345e-05	12.916261228182895	0	0.0	0.0	0.0	0.0
550	2017-03-21 19:22:10.091759	Ripple	6.2e-06	1119.4499597717088	16	0.0594375	0.030125	0.09045	0.9104375
551	2017-03-21 19:23:11.374290	XSPEC	2.4e-05	0.2914108509430662	0	0.0	0.0	0.0	0.0
552	2017-03-21 19:24:12.425769	XVC	4.702e-05	2.8350711301900446	0	0.0	0.0	0.0	0.0
553	2017-03-21 19:25:13.407319	XVG	2e-08	0.3933469257026445	0	0.0	0.0	0.0	0.0
554	2017-03-21 19:26:14.505721	XZC	0.00451	515.1210222341417	0	0.0	0.0	0.0	0.0
555	2017-03-21 19:27:15.528758	YBCoin	0.0386751	971.11842873949	0	0.0	0.0	0.0	0.0
556	2017-03-21 19:28:16.465971	YOC	1.207e-05	8.13551131494384	3	0.0	0.0	0.0	1.0
557	2017-03-21 19:29:17.453277	ZcCoin	2.8000000000000013e-05	12.973210875488	0	0.0	0.0	0.0	0.0
558	2017-03-21 19:30:18.469778	ZCL	0.00199429	91.7440594031359	1	0.0	0.0	0.0	1.0
559	2017-03-21 19:31:19.567212	ZEC	0.06	3012.2351937814838	59	0.11096610169491526	0.008457627118644067	0.27499491525423736	0.8805932203389829
560	2017-03-21 19:32:21.000975	ZetaCoin	1.43e-06	0.019765101078103017	0	0.0	0.0	0.0	0.0
561	2017-03-21 19:33:22.029571	ADCN	2.813e-05	1.433550247005769	0	0.0	0.0	0.0	0.0
562	2017-03-21 19:34:22.995677	ADZ	1.67e-05	2.3148549116449435	0	0.0	0.0	0.0	0.0
563	2017-03-21 19:35:24.077774	AEON Coin	0.000192	10.772271844383798	0	0.0	0.0	0.0	0.0
564	2017-03-21 19:36:25.077789	AGRS	9.094e-05	0.21842975984327487	0	0.0	0.0	0.0	0.0
565	2017-03-21 19:37:26.025719	AMBER	1.91e-06	0.11436329282970085	0	0.0	0.0	0.0	0.0
566	2017-03-21 19:38:26.973952	AMP	9.27e-05	782.227179912501	43	0.14311627906976745	0.05495348837209303	0.1818744186046512	0.8019302325581394
567	2017-03-21 19:39:28.209590	ANS	0.00014604	10.087941317120569	0	0.0	0.0	0.0	0.0
568	2017-03-21 19:40:29.221719	Applecoin	8.131e-05	39.66754649026612	4	0.09425	0.0	0.2202	0.90575
569	2017-03-21 19:41:30.278535	ARC	1.622e-05	0.4193798205087661	0	0.0	0.0	0.0	0.0
570	2017-03-21 19:42:31.337042	ARDR	2.013e-05	213.4674719339237	11	0.08372727272727272	0.0	0.14202727272727272	0.9162727272727272
571	2017-03-21 19:43:32.507985	ATX	3.05e-06	0.07064167122007348	0	0.0	0.0	0.0	0.0
572	2017-03-21 19:44:33.949634	Auroracoin	0.00013877	4.190176968753804	0	0.0	0.0	0.0	0.0
573	2017-03-21 19:45:34.940581	BASH	4e-07	0.010919659805949777	0	0.0	0.0	0.0	0.0
574	2017-03-21 19:46:35.913743	BitBay	6.05e-06	187.45722090069785	8	0.059125	0.0	0.14173750000000002	0.940875
575	2017-03-21 19:47:37.122358	Boolberry	0.00028399	43.08676212887562	1	0.0	0.0	0.0	1.0
576	2017-03-21 19:48:38.077815	BTCtalkcoin	0.8018	355.4003738249434	0	0.0	0.0	0.0	0.0
577	2017-03-21 19:49:39.077828	ByteCoin	4e-08	24.541783448251785	1	0.18	0.0	0.29600000000000004	0.82
578	2017-03-21 19:50:40.077819	BCY	0.00018154	15.100317532960615	0	0.0	0.0	0.0	0.0
579	2017-03-21 19:51:41.077818	BellaCoin	5.323e-05	143.2811051607132	6	0.084	0.0	0.13360000000000002	0.9159999999999999
580	2017-03-21 19:52:42.117321	BlackCoin	4.274e-05	67.10790284374134	7	0.18	0.010285714285714287	0.3224	0.8097142857142858
581	2017-03-21 19:53:43.276871	Blocknet shares	0.00028	7.810372317675501	3	0.11133333333333333	0.0	0.13486666666666666	0.8886666666666666
582	2017-03-21 19:54:44.297774	BoostCoin	2.193e-05	0.330495986710489	0	0.0	0.0	0.0	0.0
584	2017-03-21 19:56:46.217696	BRK	2.1e-05	0.4258808688027784	0	0.0	0.0	0.0	0.0
585	2017-03-21 19:57:47.392987	BRX	8.015e-05	0.5810021983925253	0	0.0	0.0	0.0	0.0
587	2017-03-21 19:59:49.982646	BitCoinDark	0.00390122	2.1292398782826205	3	0.0	0.0	0.0	1.0
588	2017-03-21 20:00:51.054716	Bitmark	0.00020174	26.243727193214003	4	0.04375	0.018000000000000002	0.12675	0.93825
589	2017-03-21 20:01:52.077839	BitShares	4.94e-06	987.5401308971796	5	0.0	0.0	0.0	1.0
590	2017-03-21 20:02:53.283540	Burst	1.05e-06	45.64480206377629	1	0.224	0.0	0.7482	0.7759999999999999
591	2017-03-21 20:03:54.435838	CannabisCoin	2.57e-06	0.5799157383842355	6	0.10533333333333332	0.050833333333333335	0.14176666666666668	0.8438333333333331
592	2017-03-21 20:04:55.782729	CLAMS	0.00083099	17.671731147893297	3	0.0	0.0	0.0	1.0
593	2017-03-21 20:05:56.866964	CloakCoin	0.00045	5.883832203573547	0	0.0	0.0	0.0	0.0
595	2017-03-21 20:07:58.953541	CRBIT	1.237e-05	0.0	26	0.0575	0.0	0.11760769230769233	0.9425
596	2017-03-21 20:09:18.619586	CureCoin	4.946e-05	16.670063036377538	3	0.0	0.0	0.0	1.0
597	2017-03-21 20:10:19.716318	CV2	1e-08	0.0	11	0.0	0.03981818181818182	-0.0544909090909091	0.9601818181818182
598	2017-03-21 20:11:21.005046	DAR	7.295e-05	49.164138590917	23	0.17195652173913048	0.02065217391304348	0.36305217391304345	0.8073913043478262
599	2017-03-21 20:12:22.268264	DASH	0.08409	7561.262329176171	76	0.09601315789473684	0.023000000000000003	0.15588026315789472	0.8809868421052629
600	2017-03-21 20:13:23.738126	DBIC	0.00016745	0.6108703679411975	0	0.0	0.0	0.0	0.0
601	2017-03-21 20:14:24.774989	DCR	0.00504519	534.5355785402805	17	0.09741176470588236	0.0	0.11899999999999998	0.9025882352941176
602	2017-03-21 20:15:26.204960	DigiByte	2.6e-07	43.214430342195556	16	0.0946875	0.004625000000000001	0.21211875	0.9006875000000001
603	2017-03-21 20:16:27.415432	Digitalcoin	5.79e-06	0.4703031791816964	2	0.0	0.139	-0.2732	0.861
604	2017-03-21 20:17:28.388537	DarkGold	0.01326415	38.095364918725686	0	0.0	0.0	0.0	0.0
605	2017-03-21 20:18:29.384971	Dimecoin	1e-08	0.2327194047118729	0	0.0	0.0	0.0	0.0
606	2017-03-21 20:19:30.330329	Diamond	0.00026678	0.2393878659158873	0	0.0	0.0	0.0	0.0
607	2017-03-21 20:20:31.320413	DogeCoin	2.1e-07	228.03838663728808	1	0.0	0.0	0.0	1.0
608	2017-03-21 20:21:32.692248	EarthCoin	9e-08	5.6510179150781	1	0.209	0.0	0.4404	0.7909999999999999
609	2017-03-21 20:22:33.758045	EDR	0.001315	0.10415432901936583	3	0.21133333333333335	0.0	0.5106	0.7886666666666665
610	2017-03-21 20:23:35.330838	ElectronicGulden	1.382e-05	0.7481731890488842	0	0.0	0.0	0.0	0.0
611	2017-03-21 20:24:36.361344	EGC	1.3000000000000001e-05	3.467426492861705	1	0.103	0.0	0.2382	0.897
612	2017-03-21 20:25:37.389356	Emercoin	0.00028102	195.7484245349484	3	0.034	0.0	0.08596666666666668	0.966
613	2017-03-21 20:26:38.693747	Einsteinium	2.33e-06	121.52052695699969	17	0.07364705882352941	0.026529411764705885	0.08448235294117645	0.8996470588235294
614	2017-03-21 20:27:40.161716	EnergyCoin	3.52e-06	0.7623030489776284	0	0.0	0.0	0.0	0.0
615	2017-03-21 20:28:41.121724	EuropeCoin	2.201e-05	0.4314246238791384	0	0.0	0.0	0.0	0.0
616	2017-03-21 20:29:42.077804	Ethercoin	0.00195781	7610.105633454701	100	0.11729	0.015099999999999997	0.217322	0.8675999999999999
617	2017-03-21 20:30:43.588247	ETH	0.03790001	32378.61178269909	69	0.05146376811594202	0.008913043478260869	0.09623913043478263	0.93963768115942
618	2017-03-21 20:31:45.077787	EXP	0.00035556	114.04382632895431	4	0.04375	0.018000000000000002	0.12675	0.93825
619	2017-03-21 20:32:46.320036	Faircoin	2.124e-05	1.7148506151279437	0	0.0	0.0	0.0	0.0
620	2017-03-21 20:33:47.378268	Fuel2Coin	1.98e-06	0.1494435829226859	100	0.0	0.0	0.0	1.0
621	2017-03-21 20:34:48.888394	FCT	0.00320068	672.0645652664824	5	0.0	0.0	0.0	1.0
622	2017-03-21 20:35:50.153753	FoldingCoin	1.26e-06	50.15340558969183	3	0.11933333333333332	0.024000000000000004	0.3922000000000001	0.8566666666666668
623	2017-03-21 20:36:51.264781	FlorinCoin	7.38e-06	49.18162927706726	8	0.02175	0.03325	0.02243750000000001	0.945
624	2017-03-21 20:37:52.533832	Feathercoin	7.43e-06	4.132214918513033	0	0.0	0.0	0.0	0.0
625	2017-03-21 20:38:53.486213	GAM	0.00032	1.1935797960031778	0	0.0	0.0	0.0	0.0
626	2017-03-21 20:39:54.594581	GAME	0.00023497	87.31526590755675	41	0.05682926829268295	0.07392682926829272	-0.10592195121951224	0.8692926829268289
627	2017-03-21 20:40:55.944428	GreenBacks	7.17e-06	0.13700176731429745	0	0.0	0.0	0.0	0.0
628	2017-03-21 20:41:57.077806	GBYTE	0.06889997	13.404314622282982	6	0.3016666666666667	0.0	0.7496666666666667	0.6983333333333333
630	2017-03-21 20:43:59.539769	Gems	2.15e-06	0.0	0	0.0	0.0	0.0	0.0
631	2017-03-21 20:45:00.574594	GoldCoin	1.615e-05	1.4951404646094295	100	0.06298999999999999	0.052460000000000014	0.021915000000000004	0.8845699999999996
632	2017-03-21 20:46:02.146099	GNT	4.55e-05	1905.6217335751853	15	0.1602	0.0	0.3198266666666667	0.8398000000000001
633	2017-03-21 20:47:03.502403	GOLOS	1.398e-05	2.988854762050324	0	0.0	0.0	0.0	0.0
634	2017-03-21 20:48:04.724342	Gridcoin	6.39e-06	11.377616240547788	5	0.0658	0.0846	0.11927999999999997	0.8496
635	2017-03-21 20:49:05.915742	GroestlCoin	5.76e-06	1.1291327056824227	0	0.0	0.0	0.0	0.0
636	2017-03-21 20:50:06.936969	HKG	3.005e-05	4.361971752368845	0	0.0	0.0	0.0	0.0
637	2017-03-21 20:51:07.921408	HMP	3e-08	16.189222627620747	0	0.0	0.0	0.0	0.0
638	2017-03-21 20:52:08.855627	HTC	1e-08	0.0	0	0.0	0.0	0.0	0.0
639	2017-03-21 20:53:09.830861	Huntercoin	2.776e-05	5.845374244265258	3	0.0	0.0	0.0	1.0
641	2017-03-21 20:55:11.921641	i0Coin	8.09e-06	0.0	0	0.0	0.0	0.0	0.0
642	2017-03-21 20:56:12.992299	ICN	5.8e-07	0.0035155686637153853	1	0.263	0.0	0.3612	0.737
643	2017-03-21 20:57:14.161736	InfiniteCoin	1e-08	2.3425229162529067	0	0.0	0.0	0.0	0.0
644	2017-03-21 20:58:15.162176	IOCoin	0.00041500000000000017	8.620921478097442	4	0.0975	0.03925	0.16865000000000002	0.86325
645	2017-03-21 20:59:16.464611	ION	0.00019592	5.772798515856266	1	0.0	0.0	0.0	1.0
646	2017-03-21 21:00:17.433706	JoinCoin	0.00012961	0.0802390220342204	1	0.0	0.0	0.0	1.0
647	2017-03-21 21:01:18.399937	CoinMarketsCoin	0.00011327	0.0	0	0.0	0.0	0.0	0.0
648	2017-03-21 21:02:20.606560	JINN	0.0	0.0	0	0.0	0.0	0.0	0.0
649	2017-03-21 21:03:21.578654	JWL	1.392e-05	0.8217945973738097	1	0.174	0.0	0.6369	0.826
650	2017-03-21 21:04:22.633943	LBC	2.7000000000000002e-05	158.9871850255877	2	0.1995	0.0	0.5386500000000001	0.8005
651	2017-03-21 21:05:23.996293	LMC	8.1e-06	0.7272322785574943	0	0.0	0.0	0.0	0.0
652	2017-03-21 21:06:24.934204	LSK	0.0002331	1503.3423044329504	30	0.10996666666666664	0.012599999999999998	0.19639666666666672	0.8774333333333332
653	2017-03-21 21:07:26.391314	Litecoin	0.00363603	1706.8837375047665	36	0.06377777777777778	0.0065	0.14418611111111113	0.9297222222222221
654	2017-03-21 21:08:28.006059	MaidSafeCoin	0.00015992	465.9504813021023	4	0.08650000000000001	0.0	0.2004	0.9135
655	2017-03-21 21:09:29.407480	MegaCoin	1.236e-05	1.9038817555901664	0	0.0	0.0	0.0	0.0
656	2017-03-21 21:10:30.486237	Mintcoin	3.3e-07	0.0	0	0.0	0.0	0.0	0.0
657	2017-03-21 21:11:31.457857	MNM	1.991e-05	0.0018434084104228528	0	0.0	0.0	0.0	0.0
658	2017-03-21 21:12:32.455166	MonaCoin	3.668e-05	1.749942755093798	0	0.0	0.0	0.0	0.0
659	2017-03-21 21:13:33.422483	MoonCoin	5.28e-10	0.2318449587743612	0	0.0	0.0	0.0	0.0
660	2017-03-21 21:14:34.404531	Mazacoin	1.5e-07	0.11509015981573613	0	0.0	0.0	0.0	0.0
661	2017-03-21 21:15:35.374406	NautilusCoin	8.94e-05	60.53832479007543	2	0.207	0.0	0.3180000000000001	0.7929999999999999
662	2017-03-21 21:16:36.601569	NavajoCoin	4.729e-05	47.294409342342995	0	0.0	0.0	0.0	0.0
663	2017-03-21 21:17:37.693227	NeosCoin	0.00021745	7.588565503897603	6	0.0	0.0	0.0	1.0
664	2017-03-21 21:18:39.023554	GuldenCoin	2.3100000000000002e-05	137.76003266303948	6	0.0	0.0	0.0	1.0
665	2017-03-21 21:19:40.262411	Namecoin	0.00058	215.91526405625604	0	0.0	0.0	0.0	0.0
666	2017-03-21 21:20:41.236793	NobleCoin	1e-07	4.1025518763344735	0	0.0	0.0	0.0	0.0
667	2017-03-21 21:21:42.220803	DNotes	5.41e-06	3.396212785271928	0	0.0	0.0	0.0	0.0
668	2017-03-21 21:22:43.202253	NuShares	1.7e-07	45.080965403001755	0	0.0	0.0	0.0	0.0
669	2017-03-21 21:23:44.161718	Novacoin	0.00225	260.10720920954526	0	0.0	0.0	0.0	0.0
670	2017-03-21 21:24:45.118341	NXC	5.564e-05	148.49454315192997	1	0.0	0.0	0.0	1.0
671	2017-03-21 21:25:46.157633	NXS	0.00016519	29.07260425388813	1	0.0	0.0	0.0	1.0
672	2017-03-21 21:26:47.196648	Nxt	9.16e-06	257.49707244284957	2	0.107	0.0	0.23765	0.893
673	2017-03-21 21:27:51.212081	OBITS	0.0001354	0.0	0	0.0	0.0	0.0	0.0
674	2017-03-21 21:28:52.171259	OK	8.79e-06	2.7225289616759474	1	0.0	0.213	-0.4019	0.787
675	2017-03-21 21:29:53.225987	OMNI	0.00396771	7.705073447636098	2	0.064	0.0	0.14800000000000002	0.936
676	2017-03-21 21:30:54.249522	Orbitcoin	5.321e-05	0.006951961760933045	0	0.0	0.0	0.0	0.0
677	2017-03-21 21:31:55.241747	PASC	0.00021936	272.3294689655304	7	0.07114285714285715	0.11928571428571427	0.02880000000000002	0.8095714285714285
678	2017-03-21 21:32:56.582649	PDC	1.015e-05	0.06992125604301691	0	0.0	0.0	0.0	0.0
679	2017-03-21 21:33:57.604691	PinkCoin	7.2e-07	16.336577237583693	0	0.0	0.0	0.0	0.0
680	2017-03-21 21:34:58.820389	PIVX	0.000412	919.562479989836	7	0.06328571428571429	0.016285714285714285	0.08344285714285714	0.9204285714285716
681	2017-03-21 21:36:00.273146	Post	9.99e-06	0.9192252534194268	4	0.08125	0.0	0.1989	0.91875
682	2017-03-21 21:37:17.737959	PotCoin	1.588e-05	61.293619466103046	1	0.14400000000000002	0.0	0.4019	0.856
683	2017-03-21 21:38:19.334221	Peercoin	0.00056	248.6011504844614	1	0.0	0.0	0.0	1.0
684	2017-03-21 21:39:20.378696	PUTIN	3e-06	12.153666296508165	1	0.0	0.189	-0.5423	0.8109999999999999
685	2017-03-21 21:40:21.339914	Qora	7e-08	13.620623388424866	0	0.0	0.0	0.0	0.0
686	2017-03-21 21:41:22.313706	Quarkcoin	1.1e-06	0.1774016646668315	0	0.0	0.0	0.0	0.0
687	2017-03-21 21:42:23.263670	RADS	0.00064	46.46627715893555	9	0.1597777777777778	0.046444444444444434	0.16357777777777774	0.7936666666666667
688	2017-03-21 21:43:24.558205	RubyCoin	0.00021622	10.9033405231894	0	0.0	0.0	0.0	0.0
689	2017-03-21 21:44:25.592283	Reddcoin	2e-08	0.7530570368015338	0	0.0	0.0	0.0	0.0
690	2017-03-21 21:45:26.599479	REP	0.0075128	529.2286120900063	4	0.127	0.0	0.260375	0.873
691	2017-03-21 21:46:27.804996	Riecoin	1.158e-05	19.22832752524279	3	0.036333333333333336	0.04633333333333334	-0.06743333333333333	0.9173333333333332
692	2017-03-21 21:47:28.857800	RISE	2.8999999999999998e-06	4.685979366811806	0	0.0	0.0	0.0	0.0
693	2017-03-21 21:48:29.880101	SAR	3.9399999999999995e-05	0.0	0	0.0	0.0	0.0	0.0
694	2017-03-21 21:49:30.804579	SBD	0.0009257	18.061375610748655	0	0.0	0.0	0.0	0.0
695	2017-03-21 21:50:31.798927	SilkCoin	4.8e-07	335.2870113179088	24	0.10279166666666667	0.012999999999999998	0.1886291666666667	0.8842083333333334
696	2017-03-21 21:51:33.077831	SCN	1.26e-06	0.0	0	0.0	0.0	0.0	0.0
697	2017-03-21 21:52:34.026208	ScotCoin	2.3e-07	0.0	0	0.0	0.0	0.0	0.0
698	2017-03-21 21:53:35.034233	ShadowCash	0.00189608	1034.2917474510468	2	0.064	0.0	0.14800000000000002	0.936
699	2017-03-21 21:54:36.365151	ScarceCoin	3.3e-07	0.8268032553605735	0	0.0	0.0	0.0	0.0
700	2017-03-21 21:55:37.307101	SIB	0.000135	0.758683320178624	0	0.0	0.0	0.0	0.0
701	2017-03-21 21:56:38.265312	StorjCoin X	0.00015617	44.913648598711006	1	0.0	0.0	0.0	1.0
702	2017-03-21 21:57:39.287982	SLK	1.626e-05	0.0	0	0.0	0.0	0.0	0.0
703	2017-03-21 21:58:40.258233	SolarCoin	0.00010998	9.814606700056174	1	0.128	0.0	0.29600000000000004	0.872
704	2017-03-21 21:59:41.320313	SLS	0.00051188	0.4305498966714367	0	0.0	0.0	0.0	0.0
705	2017-03-21 22:00:42.360618	SNGLS	2.1e-05	43.11568840872496	2	0.0	0.0	0.0	1.0
706	2017-03-21 22:01:43.450740	StartCoin	3.54e-06	2.782381865809836	3	0.098	0.0	0.1204	0.902
707	2017-03-21 22:02:44.534007	STEEM	0.00015991	528.9266012434923	8	0.032	0.07524999999999997	-0.07400000000000001	0.8927499999999999
708	2017-03-21 22:03:45.792021	STRAT	0.00011522	543.4804996848106	14	0.15964285714285714	0.04299999999999999	0.2990214285714285	0.7973571428571431
709	2017-03-21 22:04:47.176054	SysCoin	1.174e-05	203.58247272356675	63	0.12146031746031745	0.0007777777777777777	0.3422142857142856	0.8777619047619047
710	2017-03-21 22:05:48.687766	Fedoracoin	1e-08	1.3937510152946118	0	0.0	0.0	0.0	0.0
711	2017-03-21 22:06:49.634627	TRIG	1.642e-05	0.08870873076375574	2	0.1215	0.0	0.3498	0.8785000000000001
712	2017-03-21 22:07:50.963099	Trump	6.302e-05	6.147053885808778	0	0.0	0.0	0.0	0.0
713	2017-03-21 22:08:51.977752	UniverseCoin	5e-08	0.055739697152496735	0	0.0	0.0	0.0	0.0
715	2017-03-21 22:10:53.888145	Unobtanium	0.0021478	2.150911394994603	2	0.0	0.0	0.0	1.0
716	2017-03-21 22:11:55.017757	Tether	0.0008349999999999999	0.025320829722776758	3	0.128	0.0	0.29600000000000004	0.872
717	2017-03-21 22:12:56.077783	ViaCoin	4.682e-05	17.952848807639388	30	0.018766666666666668	0.0	0.032240000000000005	0.9812333333333332
718	2017-03-21 22:13:57.469764	VIDZ	6e-07	0.2199622598127462	0	0.0	0.0	0.0	0.0
719	2017-03-21 22:14:58.476963	Voxels	9.21e-06	143.62368767906446	0	0.0	0.0	0.0	0.0
720	2017-03-21 22:15:59.736207	VPNCoin	0.00031542	6165.311512475533	0	0.0	0.0	0.0	0.0
721	2017-03-21 22:17:00.733103	VeriCoin	2.966e-05	14.821249482973563	1	0.128	0.0	0.29600000000000004	0.872
722	2017-03-21 22:18:01.785344	VRS	2.915e-05	2.770247523438484	0	0.0	0.0	0.0	0.0
723	2017-03-21 22:19:02.838749	VertCoin	4.261e-05	10.267637915178057	0	0.0	0.0	0.0	0.0
724	2017-03-21 22:20:03.864619	vTorrent	7.886e-05	2.925801723729819	6	0.0	0.03766666666666666	-0.0573	0.9623333333333334
725	2017-03-21 22:21:06.025329	OCEANWAVE	0.00025034	58.95293392933672	2	0.14550000000000002	0.0	0.31245	0.8545
726	2017-03-21 22:22:07.716214	WBB	0.00027714	6.788186776218938	1	0.107	0.0	0.2023	0.893
727	2017-03-21 22:23:08.687999	WorldCoin	4.8e-06	0.2923152426721212	4	0.10625	0.0845	0.114575	0.8089999999999999
728	2017-03-21 22:24:09.898838	XAUR	7.03e-05	7.068096787843387	0	0.0	0.0	0.0	0.0
729	2017-03-21 22:25:10.831923	Cryptonite	7e-07	2.572225442767376	0	0.0	0.0	0.0	0.0
730	2017-03-21 22:26:11.753255	Counterparty	0.00265565	31.967629871499227	1	0.0	0.0	0.0	1.0
731	2017-03-21 22:27:12.777801	DuckNote	1e-07	5.576178521758266	0	0.0	0.0	0.0	0.0
732	2017-03-21 22:28:13.874744	NEM	1.327e-05	922.237018009622	2	0.2345	0.0	0.6354	0.7655000000000001
733	2017-03-21 22:29:15.284628	XHI	2.53e-06	18.214467593468726	0	0.0	0.0	0.0	0.0
734	2017-03-21 22:30:19.356401	XLM	1.89e-06	232.87257236869786	5	0.128	0.0	0.29600000000000004	0.8720000000000001
735	2017-03-21 22:31:20.447989	Monero	0.01940001	6086.222200300959	29	0.03562068965517241	0.0	0.07135862068965516	0.9643793103448276
736	2017-03-21 22:32:22.011876	PrimeCoin	5.228e-05	12.054635099934215	0	0.0	0.0	0.0	0.0
737	2017-03-21 22:33:23.015822	Ripple	6.22e-06	1048.996417152332	9	0.11033333333333334	0.09844444444444446	0.05996666666666661	0.7911111111111111
738	2017-03-21 22:34:25.239649	XSPEC	1.939e-05	0.3144444702193141	1	0.0	0.0	0.0	1.0
739	2017-03-21 22:35:26.234590	XVC	4.839e-05	3.934834064450115	0	0.0	0.0	0.0	0.0
740	2017-03-21 22:36:27.240686	XVG	2e-08	0.5893961838155519	0	0.0	0.0	0.0	0.0
741	2017-03-21 22:37:28.390163	XZC	0.00445467	523.4092573186716	0	0.0	0.0	0.0	0.0
742	2017-03-21 22:38:29.337930	YBCoin	0.0386751	850.53498116273	0	0.0	0.0	0.0	0.0
743	2017-03-21 22:39:30.298613	YOC	1.211e-05	7.788007850403155	4	0.0	0.0	0.0	1.0
744	2017-03-21 22:40:31.296583	ZcCoin	2.8000000000000013e-05	12.569697618011	0	0.0	0.0	0.0	0.0
745	2017-03-21 22:41:32.297763	ZCL	0.0019111	87.95081532525364	2	0.0675	0.0	0.1806	0.9325
746	2017-03-21 22:42:33.283092	ZEC	0.06205477	2972.2755297880235	34	0.09032352941176472	0.004147058823529412	0.2685205882352941	0.9055294117647058
747	2017-03-21 22:43:34.792183	ZetaCoin	1.43e-06	0.020587263474598067	0	0.0	0.0	0.0	0.0
748	2017-03-21 22:44:35.728407	ADCN	2.843e-05	1.3874171348434174	0	0.0	0.0	0.0	0.0
749	2017-03-21 22:45:36.649767	ADZ	1.671e-05	2.723011494032108	0	0.0	0.0	0.0	0.0
750	2017-03-21 22:46:37.713455	AEON Coin	0.00017549999999999998	6.8049684081342985	0	0.0	0.0	0.0	0.0
751	2017-03-21 22:47:38.760415	AGRS	9.094e-05	0.22402879397850484	0	0.0	0.0	0.0	0.0
752	2017-03-21 22:48:39.687937	AMBER	2.4e-06	0.13311899777450928	0	0.0	0.0	0.0	0.0
753	2017-03-21 22:49:40.642828	AMP	8.1e-05	938.5001576542854	32	0.12528125	0.0583125	0.10349687500000003	0.8164062499999999
754	2017-03-21 22:50:41.937456	ANS	0.000145	12.797377075068653	0	0.0	0.0	0.0	0.0
755	2017-03-21 22:51:42.978675	Applecoin	8.131e-05	39.66161429567918	1	0.136	0.0	0.29600000000000004	0.8640000000000001
756	2017-03-21 22:52:44.073604	ARC	1.883e-05	0.4037369030265836	0	0.0	0.0	0.0	0.0
757	2017-03-21 22:53:45.186825	ARDR	2.069e-05	243.44776934525	8	0.025625	0.0	0.0918875	0.974375
758	2017-03-21 22:54:46.412808	ATX	3.05e-06	0.07064167122007348	0	0.0	0.0	0.0	0.0
759	2017-03-21 22:55:47.496546	Auroracoin	0.000139	3.465024046425242	0	0.0	0.0	0.0	0.0
760	2017-03-21 22:56:48.498893	BASH	3e-07	0.001030954925226979	0	0.0	0.0	0.0	0.0
761	2017-03-21 22:57:49.554340	BitBay	5.34e-06	211.53168857398154	15	0.08086666666666667	0.0	0.19425333333333333	0.9191333333333334
762	2017-03-21 22:58:50.796477	Boolberry	0.00030867	49.90339085973819	0	0.0	0.0	0.0	0.0
763	2017-03-21 22:59:51.916653	BTCtalkcoin	0.795	307.43594928723815	1	0.0	0.0	0.0	1.0
764	2017-03-21 23:01:57.404391	ByteCoin	4e-08	21.294321864540013	0	0.0	0.0	0.0	0.0
765	2017-03-21 23:02:58.419595	BCY	0.00018462	14.104151109066153	0	0.0	0.0	0.0	0.0
766	2017-03-21 23:03:59.451602	BellaCoin	5.416e-05	116.2594188451767	2	0.0	0.0	0.0	1.0
767	2017-03-21 23:05:00.479272	BlackCoin	4.231e-05	60.92255288509747	8	0.20487500000000006	0.01825	0.416975	0.777
768	2017-03-21 23:06:01.787738	Blocknet shares	0.00034996	8.965721898828633	6	0.10516666666666667	0.0	0.29961666666666664	0.8948333333333333
769	2017-03-21 23:07:02.841943	BoostCoin	2.193e-05	0.40281603823170903	0	0.0	0.0	0.0	0.0
771	2017-03-21 23:09:04.752705	BRK	2.1e-05	0.4699422464473173	0	0.0	0.0	0.0	0.0
772	2017-03-21 23:10:06.404307	BRX	8.431e-05	0.5931038793642074	0	0.0	0.0	0.0	0.0
774	2017-03-21 23:12:08.910724	BitCoinDark	0.00383325	2.0901611771195947	2	0.128	0.0	0.29600000000000004	0.872
775	2017-03-21 23:13:09.968211	Bitmark	0.000206	28.74781603459269	0	0.0	0.0	0.0	0.0
776	2017-03-21 23:14:11.016026	BitShares	5.08e-06	866.8043959381126	0	0.0	0.0	0.0	0.0
777	2017-03-21 23:15:12.161729	Burst	1.08e-06	30.435372327759985	10	0.0788	0.0076	0.17816000000000004	0.9136
778	2017-03-21 23:16:13.339684	CannabisCoin	2.57e-06	0.6026584980557963	1	0.106	0.0	0.3612	0.894
779	2017-03-21 23:17:14.576753	CLAMS	0.00086991	24.487040213229193	0	0.0	0.0	0.0	0.0
780	2017-03-21 23:18:15.561757	CloakCoin	0.00044998	7.975157591630706	0	0.0	0.0	0.0	0.0
782	2017-03-21 23:20:18.171532	CRBIT	1.237e-05	0.0	3	0.0	0.0	0.0	1.0
783	2017-03-21 23:21:19.488697	CureCoin	5.348e-05	17.588873960736233	3	0.128	0.0	0.29600000000000004	0.872
784	2017-03-21 23:22:20.471734	CV2	1e-08	0.0	20	0.08900000000000001	0.0667	0.09144	0.8442999999999999
785	2017-03-21 23:23:22.077835	DAR	6.8e-05	48.93233559839428	8	0.14225	0.0	0.3261125	0.8577500000000001
786	2017-03-21 23:24:23.299678	DASH	0.08772	7647.958159267554	55	0.062036363636363626	0.00469090909090909	0.15573818181818186	0.9332727272727274
787	2017-03-21 23:25:24.810498	DBIC	0.00020998	0.7048805491564853	0	0.0	0.0	0.0	0.0
788	2017-03-21 23:26:25.799951	DCR	0.00523088	489.1994210887395	6	0.0705	0.0	0.13238333333333335	0.9295
789	2017-03-21 23:27:27.295097	DigiByte	3.1e-07	128.6418627945823	56	0.15300000000000005	0.035375	0.2462035714285715	0.8116250000000003
790	2017-03-21 23:28:28.602637	Digitalcoin	5.69e-06	0.4011792407029257	0	0.0	0.0	0.0	0.0
791	2017-03-21 23:29:29.566648	DarkGold	0.01380577	37.39042632641196	0	0.0	0.0	0.0	0.0
792	2017-03-21 23:30:30.553153	Dimecoin	1e-08	0.2483466941302895	0	0.0	0.0	0.0	0.0
793	2017-03-21 23:31:31.501935	Diamond	0.00027942	0.2458533763601736	1	0.0	0.091	-0.128	0.909
794	2017-03-21 23:32:32.543667	DogeCoin	2.2e-07	190.94162868540886	4	0.12675	0.0	0.396925	0.87325
795	2017-03-21 23:33:33.806324	EarthCoin	9e-08	6.0392274700781	0	0.0	0.0	0.0	0.0
796	2017-03-21 23:34:34.788358	EDR	0.001315	0.12189546340960078	0	0.0	0.0	0.0	0.0
797	2017-03-21 23:35:35.745733	ElectronicGulden	1.4000000000000001e-05	0.7469460827319377	0	0.0	0.0	0.0	0.0
798	2017-03-21 23:36:36.685268	EGC	1.4000000000000001e-05	3.3463637711538468	0	0.0	0.0	0.0	0.0
799	2017-03-21 23:37:37.722399	Emercoin	0.00028901	197.70165110627528	2	0.128	0.0	0.29600000000000004	0.872
800	2017-03-21 23:38:39.037854	Einsteinium	2.24e-06	134.2852233190788	3	0.18600000000000005	0.016	0.4789333333333333	0.7979999999999999
801	2017-03-21 23:39:40.773862	EnergyCoin	4.24e-06	0.7119046793086454	0	0.0	0.0	0.0	0.0
802	2017-03-21 23:40:41.777030	EuropeCoin	2.783e-05	1.9671098188264289	0	0.0	0.0	0.0	0.0
803	2017-03-21 23:41:42.733943	Ethercoin	0.00213969	8586.977732350137	100	0.09899000000000002	0.02688	0.165546	0.8741300000000001
804	2017-03-21 23:42:44.161743	ETH	0.03845769	30799.47534971295	93	0.043483870967741936	0.021	0.05715376344086023	0.9355161290322578
805	2017-03-21 23:43:45.603603	EXP	0.0003655	102.93183622219658	1	0.128	0.0	0.29600000000000004	0.872
806	2017-03-21 23:44:46.780770	Faircoin	2.306e-05	1.5825693992665038	0	0.0	0.0	0.0	0.0
807	2017-03-21 23:45:47.752760	Fuel2Coin	1.75e-06	0.407142183277756	100	0.0	0.0	0.0	1.0
808	2017-03-21 23:46:49.167512	FCT	0.00321593	628.62185395509	1	0.0	0.0	0.0	1.0
809	2017-03-21 23:47:52.059845	FoldingCoin	1.37e-06	54.14023450086825	2	0.0	0.0	0.0	1.0
810	2017-03-21 23:48:53.149729	FlorinCoin	7.29e-06	44.84709280979587	7	0.08128571428571428	0.0	0.31457142857142856	0.9187142857142856
811	2017-03-21 23:49:54.454128	Feathercoin	7.43e-06	4.321385422501895	0	0.0	0.0	0.0	0.0
812	2017-03-21 23:50:55.386130	GAM	0.00035027	2.3680485992226745	1	0.0	0.0	0.0	1.0
813	2017-03-21 23:51:56.373769	GAME	0.00023611	82.90098195767496	2	0.035	0.0455	-0.0658	0.9195
814	2017-03-21 23:52:57.850276	GreenBacks	6.06e-06	0.1806411539813382	0	0.0	0.0	0.0	0.0
815	2017-03-21 23:53:58.837687	GBYTE	0.06540001	11.135790565982461	1	0.359	0.0	0.8122	0.6409999999999999
817	2017-03-21 23:56:00.908860	Gems	2.15e-06	0.0	0	0.0	0.0	0.0	0.0
818	2017-03-21 23:57:01.878495	GoldCoin	1.722e-05	1.87813398009067	87	0.07060919540229882	0.03229885057471265	0.06348505747126436	0.8970919540229888
819	2017-03-21 23:58:03.340167	GNT	4.389e-05	1777.6133785272157	7	0.11585714285714285	0.018285714285714287	0.19614285714285715	0.8658571428571429
820	2017-03-21 23:59:04.644512	GOLOS	1.4000000000000001e-05	2.819682244211436	0	0.0	0.0	0.0	0.0
821	2017-03-22 00:00:05.637866	Gridcoin	6.46e-06	20.176468266127404	4	0.14300000000000002	0.0	0.3926250000000001	0.857
822	2017-03-22 00:01:07.453731	GroestlCoin	6e-06	1.0302730996045284	0	0.0	0.0	0.0	0.0
823	2017-03-22 00:02:08.420675	HKG	2.767e-05	2.4210698126116768	0	0.0	0.0	0.0	0.0
824	2017-03-22 00:03:09.467003	HMP	2e-08	14.679513701643984	0	0.0	0.0	0.0	0.0
825	2017-03-22 00:04:10.491587	HTC	1e-08	0.0	0	0.0	0.0	0.0	0.0
826	2017-03-22 00:05:11.485943	Huntercoin	2.6300000000000002e-05	5.144778864225374	0	0.0	0.0	0.0	0.0
828	2017-03-22 00:07:13.417726	i0Coin	8.09e-06	0.0	3	0.0	0.0	0.0	1.0
829	2017-03-22 00:08:14.390558	ICN	5.8e-07	0.003375568659976125	1	0.091	0.106	-0.1027	0.8029999999999999
830	2017-03-22 00:09:21.240102	InfiniteCoin	1e-08	1.8513305371366209	0	0.0	0.0	0.0	0.0
831	2017-03-22 00:10:22.186727	IOCoin	0.00041617	8.147455450070268	6	0.03233333333333333	0.0	0.11711666666666665	0.9676666666666668
832	2017-03-22 00:11:23.745688	ION	0.00018999999999999998	3.4832700435072184	0	0.0	0.0	0.0	0.0
833	2017-03-22 00:12:24.784396	JoinCoin	0.00012301	0.09248869575094433	0	0.0	0.0	0.0	0.0
834	2017-03-22 00:13:25.721720	CoinMarketsCoin	0.00011327	0.0	0	0.0	0.0	0.0	0.0
835	2017-03-22 00:14:26.598115	JINN	0.0	0.0	0	0.0	0.0	0.0	0.0
836	2017-03-22 00:15:27.538243	JWL	1.403e-05	1.3064354812377132	5	0.11379999999999997	0.0	0.4404	0.8862
837	2017-03-22 00:16:28.620336	LBC	2.637e-05	165.4470553677529	10	0.10739999999999998	0.0	0.3386	0.8926000000000001
838	2017-03-22 00:17:29.809802	LMC	1.111e-05	0.7320006465306506	0	0.0	0.0	0.0	0.0
839	2017-03-22 00:18:30.794142	LSK	0.00027379	1582.6929679797306	28	0.08971428571428572	0.021107142857142856	0.2588821428571429	0.8891785714285717
840	2017-03-22 00:19:32.418333	Litecoin	0.00362496	1866.9566497279404	23	0.03056521739130435	0.013782608695652177	0.03224347826086957	0.9556521739130436
841	2017-03-22 00:20:33.863187	MaidSafeCoin	0.00016034	446.6599417861111	8	0.20225	0.0	0.494775	0.79775
842	2017-03-22 00:21:35.190958	MegaCoin	1.236e-05	1.8963769449586487	0	0.0	0.0	0.0	0.0
843	2017-03-22 00:22:36.161768	Mintcoin	3.3e-07	0.0	0	0.0	0.0	0.0	0.0
844	2017-03-22 00:23:37.325721	MNM	1.623e-05	2.742880860751029e-05	0	0.0	0.0	0.0	0.0
845	2017-03-22 00:24:38.293260	MonaCoin	3.517e-05	1.7498682353179902	1	0.0	0.0	0.0	1.0
846	2017-03-22 00:25:39.267182	MoonCoin	5.20506e-10	0.2232613730307112	0	0.0	0.0	0.0	0.0
847	2017-03-22 00:26:40.234285	Mazacoin	1.5e-07	0.15056892111897469	0	0.0	0.0	0.0	0.0
848	2017-03-22 00:27:41.179117	NautilusCoin	9.195e-05	87.54688036628067	4	0.12625	0.0	0.29600000000000004	0.8737499999999999
849	2017-03-22 00:28:42.165192	NavajoCoin	4.95e-05	39.409732865402475	6	0.19483333333333333	0.0	0.43416666666666665	0.8051666666666666
850	2017-03-22 00:29:43.140086	NeosCoin	0.00021626	5.127211390713686	0	0.0	0.0	0.0	0.0
851	2017-03-22 00:30:44.077826	GuldenCoin	2.42e-05	74.21457318801843	0	0.0	0.0	0.0	0.0
852	2017-03-22 00:31:45.172437	Namecoin	0.00059	237.8772275591993	0	0.0	0.0	0.0	0.0
853	2017-03-22 00:32:46.112392	NobleCoin	1e-07	4.056049708509819	5	0.0	0.0	0.0	1.0
854	2017-03-22 00:33:47.104254	DNotes	5.36e-06	2.2588771677255863	0	0.0	0.0	0.0	0.0
855	2017-03-22 00:34:48.077795	NuShares	1.7e-07	38.85566206369549	1	0.0	0.0	0.0	1.0
856	2017-03-22 00:35:49.114878	Novacoin	0.00235	308.41313684173844	1	0.28600000000000003	0.0	0.34	0.7140000000000001
857	2017-03-22 00:36:50.194987	NXC	5.595e-05	147.1813187263906	2	0.1125	0.0	0.2202	0.8875
858	2017-03-22 00:37:51.244025	NXS	0.00017051	29.143743991851807	0	0.0	0.0	0.0	0.0
859	2017-03-22 00:38:52.297731	Nxt	9.15e-06	279.27974304696363	7	0.12885714285714284	0.0	0.4414571428571428	0.8711428571428571
860	2017-03-22 00:39:53.538785	OBITS	0.0001354	0.0	0	0.0	0.0	0.0	0.0
861	2017-03-22 00:40:54.507569	OK	8.5e-06	2.6997020645117646	4	0.0	0.0	0.0	1.0
862	2017-03-22 00:41:55.437965	OMNI	0.00409095	8.414104557101384	2	0.128	0.0	0.29600000000000004	0.872
863	2017-03-22 00:42:56.419142	Orbitcoin	5.321e-05	0.00593759024195606	0	0.0	0.0	0.0	0.0
864	2017-03-22 00:44:18.701168	PASC	0.00021856	277.8225061893463	6	0.1915	0.024000000000000004	0.5041666666666667	0.7845
865	2017-03-22 00:45:20.077815	PDC	1.015e-05	0.07060350640676916	0	0.0	0.0	0.0	0.0
866	2017-03-22 00:46:21.016950	PinkCoin	7.5e-07	16.91050768486457	0	0.0	0.0	0.0	0.0
867	2017-03-22 00:47:21.988128	PIVX	0.0004445	918.5851371317405	24	0.07775	0.018625	0.25380833333333336	0.9038333333333334
868	2017-03-22 00:48:23.245424	Post	1e-05	0.9208346187442658	2	0.0	0.0	0.0	1.0
869	2017-03-22 00:49:25.896820	PotCoin	1.567e-05	76.75730816074167	1	0.0	0.0	0.0	1.0
870	2017-03-22 00:50:26.918489	Peercoin	0.00056	236.21113515198448	1	0.161	0.101	0.2263	0.738
871	2017-03-22 00:51:27.833731	PUTIN	2.56e-06	19.079518411774192	0	0.0	0.0	0.0	0.0
872	2017-03-22 00:52:28.822636	Qora	7e-08	14.770637680135042	1	0.107	0.0	0.2023	0.893
873	2017-03-22 00:53:29.835847	Quarkcoin	1.1e-06	0.176000464707613	0	0.0	0.0	0.0	0.0
874	2017-03-22 00:54:30.773453	RADS	0.00071376	69.16536968119907	14	0.1440714285714286	0.026000000000000002	0.27099285714285715	0.8299285714285715
875	2017-03-22 00:55:32.029807	RubyCoin	0.00021715	10.567722361243796	0	0.0	0.0	0.0	0.0
876	2017-03-22 00:56:32.957481	Reddcoin	3e-08	1.1743041569236967	0	0.0	0.0	0.0	0.0
877	2017-03-22 00:57:33.938157	REP	0.00733023	532.2004626663967	1	0.16699999999999998	0.0	0.2023	0.833
878	2017-03-22 00:58:34.997575	Riecoin	1.195e-05	21.943257390579443	0	0.0	0.0	0.0	0.0
879	2017-03-22 00:59:36.024759	RISE	2.75e-06	4.1487382878985954	0	0.0	0.0	0.0	0.0
880	2017-03-22 01:00:37.021587	SAR	3.9399999999999995e-05	0.0	0	0.0	0.0	0.0	0.0
881	2017-03-22 01:01:37.929760	SBD	0.00088998	18.396784575874328	0	0.0	0.0	0.0	0.0
882	2017-03-22 01:02:38.899111	SilkCoin	5.3e-07	427.6617134138942	15	0.0518	0.0414	0.10448	0.9068
883	2017-03-22 01:03:40.165462	SCN	1.26e-06	0.0	0	0.0	0.0	0.0	0.0
884	2017-03-22 01:04:41.216928	ScotCoin	2.3e-07	0.0	0	0.0	0.0	0.0	0.0
885	2017-03-22 01:05:42.182604	ShadowCash	0.00190042	749.3890190651146	13	0.1386923076923077	0.026615384615384614	0.44212307692307695	0.835076923076923
886	2017-03-22 01:06:43.349154	ScarceCoin	3.5e-07	0.5951086743734777	2	0.0	0.0	0.0	1.0
887	2017-03-22 01:07:44.378193	SIB	0.000135	0.6815324632908399	0	0.0	0.0	0.0	0.0
888	2017-03-22 01:08:45.418397	StorjCoin X	0.00015549999999999999	60.269617744605064	1	0.0	0.0	0.0	1.0
889	2017-03-22 01:09:46.414490	SLK	1.626e-05	0.0	0	0.0	0.0	0.0	0.0
890	2017-03-22 01:10:47.395412	SolarCoin	0.00010767	9.685220509731153	0	0.0	0.0	0.0	0.0
891	2017-03-22 01:11:48.297742	SLS	0.00048999	0.03212136949878186	0	0.0	0.0	0.0	0.0
892	2017-03-22 01:12:49.291331	SNGLS	1.964e-05	45.67332717496903	1	0.0	0.0	0.0	1.0
893	2017-03-22 01:13:50.214985	StartCoin	3.6000000000000007e-06	3.560858489471681	0	0.0	0.0	0.0	0.0
894	2017-03-22 01:14:51.234368	STEEM	0.00015137	529.6831201460756	3	0.0	0.0	0.0	1.0
895	2017-03-22 01:15:52.284960	STRAT	0.00012678	559.1070131063461	9	0.1071111111111111	0.008444444444444444	0.3105	0.8844444444444445
896	2017-03-22 01:16:53.674600	SysCoin	1.123e-05	269.45425905159937	64	0.048203125	0.007218749999999999	0.09448593750000002	0.94459375
897	2017-03-22 01:17:55.271375	Fedoracoin	1e-08	1.6273177042964058	0	0.0	0.0	0.0	0.0
898	2017-03-22 01:18:56.272163	TRIG	1.999e-05	0.12360374245326965	0	0.0	0.0	0.0	0.0
899	2017-03-22 01:19:57.271281	Trump	6.898e-05	6.326293748519151	0	0.0	0.0	0.0	0.0
900	2017-03-22 01:20:58.229789	UniverseCoin	4e-08	0.05557028751802194	0	0.0	0.0	0.0	0.0
902	2017-03-22 01:23:21.348830	Unobtanium	0.00210116	1.6872159212449689	0	0.0	0.0	0.0	0.0
903	2017-03-22 01:24:22.304500	Tether	0.0008349999999999999	0.02469989356535976	2	0.0	0.0	0.0	1.0
904	2017-03-22 01:25:23.282055	ViaCoin	4.83e-05	20.710793903759626	4	0.2485	0.0	0.6249	0.7515000000000001
905	2017-03-22 01:26:24.621168	VIDZ	7.4e-07	0.2007949759135954	0	0.0	0.0	0.0	0.0
906	2017-03-22 01:27:25.648301	Voxels	9.23e-06	139.91399016068314	0	0.0	0.0	0.0	0.0
907	2017-03-22 01:28:26.633738	VPNCoin	0.00031542	6038.793056095435	0	0.0	0.0	0.0	0.0
908	2017-03-22 01:29:27.595471	VeriCoin	2.8999999999999997e-05	16.01056259106868	0	0.0	0.0	0.0	0.0
909	2017-03-22 01:30:28.605475	VRS	2.997e-05	14.801045104585096	1	0.0	0.0	0.0	1.0
910	2017-03-22 01:31:29.581780	VertCoin	4.1e-05	11.327419382720109	0	0.0	0.0	0.0	0.0
911	2017-03-22 01:32:30.579620	vTorrent	7.852e-05	3.4287818777374923	3	0.0	0.0	0.0	1.0
912	2017-03-22 01:33:31.671325	OCEANWAVE	0.00026063	55.34859098767629	3	0.191	0.0	0.4352333333333333	0.809
913	2017-03-22 01:34:32.932485	WBB	0.0002768	6.8711300387512875	0	0.0	0.0	0.0	0.0
914	2017-03-22 01:35:34.077837	WorldCoin	4.8e-06	0.2963350268057652	2	0.0	0.0	0.0	1.0
915	2017-03-22 01:36:35.240639	XAUR	6.9e-05	7.110508310783187	0	0.0	0.0	0.0	0.0
916	2017-03-22 01:37:36.161721	Cryptonite	8e-08	2.5836242091900203	0	0.0	0.0	0.0	0.0
917	2017-03-22 01:38:37.077820	Counterparty	0.00270994	38.69472593275545	1	0.0	0.0	0.0	1.0
918	2017-03-22 01:39:38.077851	DuckNote	1e-07	5.26990598663906	1	0.128	0.0	0.29600000000000004	0.872
919	2017-03-22 01:40:39.077821	NEM	1.4099999999999999e-05	852.6706587316864	7	0.12842857142857142	0.00757142857142857	0.3786285714285714	0.8640000000000001
920	2017-03-22 01:41:40.251323	XHI	2.64e-06	18.001490806462247	0	0.0	0.0	0.0	0.0
921	2017-03-22 01:42:41.234718	XLM	1.98e-06	242.94367172784385	2	0.128	0.0	0.29600000000000004	0.872
922	2017-03-22 01:43:42.378200	Monero	0.01908301	5990.384954557771	30	0.05513333333333334	0.013166666666666663	0.18308666666666668	0.9319
923	2017-03-22 01:44:43.799185	PrimeCoin	5.187e-05	12.566331208288224	0	0.0	0.0	0.0	0.0
924	2017-03-22 01:45:44.769750	Ripple	6.16e-06	1004.2462783292177	16	0.099625	0.027125	0.193625	0.8732500000000001
925	2017-03-22 01:46:46.234795	XSPEC	1.939e-05	0.2080689398571849	0	0.0	0.0	0.0	0.0
926	2017-03-22 01:47:47.201696	XVC	4.941e-05	4.21457709139213	0	0.0	0.0	0.0	0.0
927	2017-03-22 01:48:48.082078	XVG	1e-08	0.7278393519081874	0	0.0	0.0	0.0	0.0
928	2017-03-22 01:49:49.013073	XZC	0.004445	516.090729600767	0	0.0	0.0	0.0	0.0
929	2017-03-22 01:50:49.994713	YBCoin	0.0386751	843.27313911226	0	0.0	0.0	0.0	0.0
930	2017-03-22 01:51:50.958949	YOC	1.239e-05	7.6935537724683885	0	0.0	0.0	0.0	0.0
931	2017-03-22 01:52:51.975221	ZcCoin	2.8000000000000013e-05	11.911929903168001	0	0.0	0.0	0.0	0.0
932	2017-03-22 01:53:52.899352	ZCL	0.00191002	80.14583662792575	1	0.107	0.0	0.2023	0.893
933	2017-03-22 01:54:53.936512	ZEC	0.0584	2856.7216655722304	15	0.0924	0.0	0.2953733333333333	0.9076
934	2017-03-22 01:55:55.399578	ZetaCoin	1.43e-06	0.019966080272776243	0	0.0	0.0	0.0	0.0
935	2017-03-22 01:56:56.297749	ADCN	2.754e-05	1.513113968205289	0	0.0	0.0	0.0	0.0
936	2017-03-22 01:58:16.648857	ADZ	1.669e-05	2.823105507646688	0	0.0	0.0	0.0	0.0
937	2017-03-22 01:59:17.564136	AEON Coin	0.00017549999999999998	4.716761416580996	0	0.0	0.0	0.0	0.0
938	2017-03-22 02:00:18.587455	AGRS	8.043e-05	0.1931880078045652	0	0.0	0.0	0.0	0.0
939	2017-03-22 02:01:19.572214	AMBER	2.37e-06	0.15496105933741167	0	0.0	0.0	0.0	0.0
940	2017-03-22 02:02:23.754778	AMP	8.194e-05	864.5176737904549	6	0.1925	0.04566666666666666	0.26416666666666666	0.7618333333333333
941	2017-03-22 02:03:25.148235	ANS	0.00014004	13.364166716113687	1	0.0	0.0	0.0	1.0
942	2017-03-22 02:04:26.191503	Applecoin	8.131e-05	40.20745637687095	0	0.0	0.0	0.0	0.0
943	2017-03-22 02:05:27.195050	ARC	1.622e-05	0.34765368576336186	0	0.0	0.0	0.0	0.0
944	2017-03-22 02:06:28.150902	ARDR	2.066e-05	252.80983160529289	2	0.133	0.0	0.2202	0.867
945	2017-03-22 02:07:29.216222	ATX	3.05e-06	0.03864165852428414	0	0.0	0.0	0.0	0.0
946	2017-03-22 02:08:30.133755	Auroracoin	0.00013601	2.0566412449115887	0	0.0	0.0	0.0	0.0
947	2017-03-22 02:09:31.081830	BASH	3e-07	0.001030954925226979	0	0.0	0.0	0.0	0.0
948	2017-03-22 02:10:32.041439	BitBay	6.22e-06	209.94260586897246	5	0.215	0.0	0.40442	0.7849999999999999
949	2017-03-22 02:11:33.201746	Boolberry	0.00029163	53.790967752246104	1	0.185	0.0	0.3612	0.815
950	2017-03-22 02:12:34.196754	BTCtalkcoin	0.79999	295.2306529058311	0	0.0	0.0	0.0	0.0
951	2017-03-22 02:13:35.230088	ByteCoin	4e-08	16.795298893973598	5	0.0214	0.0	0.04046	0.9786
952	2017-03-22 02:14:36.189928	BCY	0.00018186	14.055712623885483	4	0.14075	0.05	0.246925	0.80925
953	2017-03-22 02:15:37.154251	BellaCoin	5.534e-05	123.28509497642516	0	0.0	0.0	0.0	0.0
954	2017-03-22 02:16:38.171043	BlackCoin	4.123e-05	62.75294510443085	2	0.0	0.0	0.0	1.0
955	2017-03-22 02:17:39.309050	Blocknet shares	0.00032004	19.700512878829613	18	0.13944444444444448	0.0	0.2994944444444446	0.8605555555555555
956	2017-03-22 02:18:40.555251	BoostCoin	2.193e-05	0.401620021687979	0	0.0	0.0	0.0	0.0
958	2017-03-22 02:20:42.456299	BRK	2.02e-05	0.5154025418451056	0	0.0	0.0	0.0	0.0
959	2017-03-22 02:21:43.437046	BRX	8e-05	0.6587696918286383	0	0.0	0.0	0.0	0.0
961	2017-03-22 02:23:45.900222	BitCoinDark	0.00393981	2.566858119953272	0	0.0	0.0	0.0	0.0
962	2017-03-22 02:24:46.922469	Bitmark	0.00020615	27.22955340985209	0	0.0	0.0	0.0	0.0
963	2017-03-22 02:25:47.971183	BitShares	5e-06	761.5567680145414	1	0.0	0.0	0.0	1.0
964	2017-03-22 02:26:49.152126	Burst	1.09e-06	36.338174559481565	1	0.0	0.0	0.0	1.0
965	2017-03-22 02:27:51.520887	CannabisCoin	2.85e-06	0.6592399016083603	3	0.10966666666666668	0.0	0.3066666666666667	0.8903333333333334
966	2017-03-22 02:28:52.748693	CLAMS	0.00085563	25.227026520529762	0	0.0	0.0	0.0	0.0
967	2017-03-22 02:29:53.797169	CloakCoin	0.00047833	8.759210672345944	0	0.0	0.0	0.0	0.0
969	2017-03-22 02:31:55.812409	CRBIT	1.237e-05	0.0	11	0.058181818181818175	0.0	0.12896363636363636	0.941818181818182
970	2017-03-22 02:32:57.081745	CureCoin	5.523e-05	19.792558542179908	3	0.0	0.0	0.0	1.0
971	2017-03-22 02:33:58.278461	CV2	1e-08	0.0	10	0.0494	0.0228	0.0486	0.9277
972	2017-03-22 02:34:59.679717	DAR	5.287e-05	57.79893050901593	0	0.0	0.0	0.0	0.0
973	2017-03-22 02:36:00.873784	DASH	0.08599999	7157.737478439493	56	0.06523214285714288	0.02816071428571429	0.14825357142857146	0.9067321428571428
974	2017-03-22 02:37:17.123868	DBIC	0.00020999	0.7272659773617516	0	0.0	0.0	0.0	0.0
975	2017-03-22 02:38:18.115983	DCR	0.00512479	416.8984418961497	1	0.16699999999999998	0.0	0.2023	0.833
976	2017-03-22 02:39:19.305746	DigiByte	3e-07	145.23869713769818	2	0.1615	0.0	0.4506	0.8385
977	2017-03-22 02:40:20.593568	Digitalcoin	5.42e-06	0.3801696240318726	0	0.0	0.0	0.0	0.0
978	2017-03-22 02:41:21.683182	DarkGold	0.01384205	35.35011193470564	0	0.0	0.0	0.0	0.0
979	2017-03-22 02:42:22.601768	Dimecoin	1e-08	0.3192580550845284	0	0.0	0.0	0.0	0.0
980	2017-03-22 02:43:23.520908	Diamond	0.00028089	0.2094747153660137	0	0.0	0.0	0.0	0.0
981	2017-03-22 02:44:24.517913	DogeCoin	2.1e-07	201.56734351111515	18	0.19166666666666665	0.0	0.4939444444444444	0.8083333333333331
982	2017-03-22 02:45:25.681591	EarthCoin	9e-08	7.3750442108203	1	0.221	0.0	0.5707	0.779
983	2017-03-22 02:46:26.681842	EDR	0.001315	0.12176715105306354	1	0.0	0.0	0.0	1.0
984	2017-03-22 02:47:27.643004	ElectronicGulden	1.416e-05	0.7461463548495841	0	0.0	0.0	0.0	0.0
985	2017-03-22 02:48:28.592524	EGC	1.4499999999999993e-05	2.9768825824430687	0	0.0	0.0	0.0	0.0
986	2017-03-22 02:49:29.582328	Emercoin	0.00029005	192.7274031607544	2	0.112	0.0	0.27035	0.888
987	2017-03-22 02:50:30.714835	Einsteinium	3.17e-06	168.11945856397506	12	0.05516666666666666	0.01966666666666667	0.0946	0.9251666666666668
988	2017-03-22 02:51:32.161719	EnergyCoin	4.24e-06	0.7160076050786301	0	0.0	0.0	0.0	0.0
989	2017-03-22 02:52:33.179055	EuropeCoin	3.192e-05	2.2760054988320917	3	0.273	0.0	0.4767	0.727
990	2017-03-22 02:53:34.191494	Ethercoin	0.00219284	9324.595834415188	90	0.08406666666666666	0.022077777777777773	0.16861999999999994	0.8939222222222221
991	2017-03-22 02:54:35.621554	ETH	0.03833501	28006.772447456136	82	0.036939024390243914	0.012195121951219514	0.08814878048780489	0.9509390243902438
992	2017-03-22 02:55:37.077791	EXP	0.00035683	93.5300972683035	3	0.15433333333333335	0.0	0.4195333333333333	0.8456666666666667
993	2017-03-22 02:56:38.152883	Faircoin	2.306e-05	1.5844466690905392	0	0.0	0.0	0.0	0.0
994	2017-03-22 02:57:39.089710	Fuel2Coin	1.79e-06	0.40767918329220265	100	0.0	0.0	0.0	1.0
995	2017-03-22 02:58:40.742624	FCT	0.00324888	612.6620371863246	8	0.070375	0.025	0.1234625	0.904625
996	2017-03-22 02:59:41.827920	FoldingCoin	1.35e-06	54.77413641003659	1	0.0	0.0	0.0	1.0
997	2017-03-22 03:00:42.908263	FlorinCoin	7.55e-06	45.01089748548111	0	0.0	0.0	0.0	0.0
998	2017-03-22 03:01:44.161724	Feathercoin	6.97e-06	5.327494482663357	0	0.0	0.0	0.0	0.0
999	2017-03-22 03:02:45.152555	GAM	0.00032478	2.31763041811064	0	0.0	0.0	0.0	0.0
1000	2017-03-22 03:03:46.206279	GAME	0.00023492	82.46425797289703	5	0.0382	0.0182	0.06146	0.9436
1001	2017-03-22 03:04:47.525802	GreenBacks	6.06e-06	0.1798365610276287	0	0.0	0.0	0.0	0.0
1002	2017-03-22 03:05:48.480431	GBYTE	0.0638	12.971281060948968	11	0.2933636363636364	0.0	0.7269818181818182	0.7066363636363637
1004	2017-03-22 03:07:51.730103	Gems	2.15e-06	0.0	0	0.0	0.0	0.0	0.0
1005	2017-03-22 03:08:52.700584	GoldCoin	1.747e-05	1.8321112828246704	92	0.024184782608695655	0.02626086956521739	-0.006970652173913041	0.949554347826087
1006	2017-03-22 03:09:54.152028	GNT	4.498e-05	1359.5244065919458	8	0.0145	0.0	0.03395	0.9855
1007	2017-03-22 03:10:55.447204	GOLOS	1.4099999999999999e-05	2.5504206772893667	0	0.0	0.0	0.0	0.0
1008	2017-03-22 03:11:56.423910	Gridcoin	5.84e-06	20.69286476349317	0	0.0	0.0	0.0	0.0
1009	2017-03-22 03:12:57.471825	GroestlCoin	6.01e-06	0.4846355209010653	0	0.0	0.0	0.0	0.0
1010	2017-03-22 03:13:58.480691	HKG	3.065e-05	2.518234785413369	0	0.0	0.0	0.0	0.0
1011	2017-03-22 03:14:59.470214	HMP	2e-08	11.877715958702154	0	0.0	0.0	0.0	0.0
1012	2017-03-22 03:16:00.407532	HTC	1e-08	0.0	0	0.0	0.0	0.0	0.0
1013	2017-03-22 03:17:01.462198	Huntercoin	2.464e-05	7.301037589830233	0	0.0	0.0	0.0	0.0
1015	2017-03-22 03:19:03.403673	i0Coin	8.09e-06	0.0	0	0.0	0.0	0.0	0.0
1016	2017-03-22 03:20:04.433033	ICN	5.8e-07	0.003375568659976125	1	0.0	0.0	0.0	1.0
1017	2017-03-22 03:21:05.906715	InfiniteCoin	1e-08	1.5108718335343785	0	0.0	0.0	0.0	0.0
1018	2017-03-22 03:22:06.916673	IOCoin	0.00040655	8.322718887599159	0	0.0	0.0	0.0	0.0
1019	2017-03-22 03:23:19.929718	ION	0.00018319999999999998	3.374336201522965	0	0.0	0.0	0.0	0.0
1020	2017-03-22 03:24:20.913768	JoinCoin	0.00012171	0.2833528827759437	0	0.0	0.0	0.0	0.0
1021	2017-03-22 03:25:22.019607	CoinMarketsCoin	0.00011327	0.0	0	0.0	0.0	0.0	0.0
1022	2017-03-22 03:26:22.978986	JINN	0.0	0.0	0	0.0	0.0	0.0	0.0
1023	2017-03-22 03:27:23.913772	JWL	1.416e-05	1.4358048313297331	0	0.0	0.0	0.0	0.0
1024	2017-03-22 03:28:24.953320	LBC	2.702e-05	174.02072678902186	0	0.0	0.0	0.0	0.0
1025	2017-03-22 03:29:26.077796	LMC	9.88e-06	0.7794695290504023	0	0.0	0.0	0.0	0.0
1026	2017-03-22 03:30:27.079031	LSK	0.00024992	1646.6329110592114	9	0.03588888888888889	0.0	0.10013333333333334	0.9641111111111109
1027	2017-03-22 03:31:28.649731	Litecoin	0.00363258	2033.7138057993293	31	0.051516129032258065	0.01467741935483871	0.15470645161290325	0.9339354838709676
1028	2017-03-22 03:32:30.119075	MaidSafeCoin	0.00016136	378.22826602482377	16	0.0838125	0.024375	0.26432500000000003	0.8921250000000001
1029	2017-03-22 03:33:31.391523	MegaCoin	1.229e-05	2.599620934040724	1	0.0	0.0	0.0	1.0
1030	2017-03-22 03:34:32.400948	Mintcoin	3.3e-07	0.0	0	0.0	0.0	0.0	0.0
1031	2017-03-22 03:35:33.385734	MNM	1.623e-05	2.742880860751029e-05	0	0.0	0.0	0.0	0.0
1032	2017-03-22 03:36:34.378224	MonaCoin	3.446e-05	1.7781869096215814	0	0.0	0.0	0.0	0.0
1033	2017-03-22 03:37:35.397582	MoonCoin	5.434e-10	0.0990616833112715	0	0.0	0.0	0.0	0.0
1034	2017-03-22 03:38:36.382071	Mazacoin	1.5e-07	0.15721177321393046	0	0.0	0.0	0.0	0.0
1035	2017-03-22 03:39:37.340848	NautilusCoin	9.05e-05	131.94508284516633	1	0.128	0.0	0.29600000000000004	0.872
1036	2017-03-22 03:40:38.290166	NavajoCoin	4.908e-05	39.245855889399536	0	0.0	0.0	0.0	0.0
1037	2017-03-22 03:41:39.327443	NeosCoin	0.00021697	4.704780908872655	1	0.044	0.068	-0.1779	0.887
1038	2017-03-22 03:42:40.297726	GuldenCoin	2.399e-05	64.74272626518915	0	0.0	0.0	0.0	0.0
1039	2017-03-22 03:43:41.403945	Namecoin	0.00057	220.4151803233217	0	0.0	0.0	0.0	0.0
1040	2017-03-22 03:44:42.386419	NobleCoin	1e-07	4.3861145661212495	0	0.0	0.0	0.0	0.0
1041	2017-03-22 03:45:43.421619	DNotes	5.38e-06	1.7849599245382706	0	0.0	0.0	0.0	0.0
1042	2017-03-22 03:46:44.445096	NuShares	1.7e-07	39.66246795654297	2	0.1915	0.0	0.29600000000000004	0.8085
1043	2017-03-22 03:47:45.527968	Novacoin	0.00237	290.4218148135379	0	0.0	0.0	0.0	0.0
1044	2017-03-22 03:48:46.437048	NXC	5.614e-05	140.76104870066047	0	0.0	0.0	0.0	0.0
1045	2017-03-22 03:49:47.401769	NXS	0.00017008	31.810913681983948	2	0.093	0.0	0.3506	0.907
1046	2017-03-22 03:50:48.469427	Nxt	9.4e-06	283.8129631939326	8	0.099625	0.018125	0.230075	0.88225
1047	2017-03-22 03:51:49.741890	OBITS	0.0001354	0.0	0	0.0	0.0	0.0	0.0
1048	2017-03-22 03:52:50.697732	OK	8.5e-06	1.6757715914626017	2	0.0	0.0	0.0	1.0
1049	2017-03-22 03:53:51.770197	OMNI	0.00409095	8.17675364515162	1	0.122	0.0	0.4939	0.878
1050	2017-03-22 03:54:52.785193	Orbitcoin	5.151e-05	0.005351941355911549	0	0.0	0.0	0.0	0.0
1051	2017-03-22 03:55:53.791560	PASC	0.00023382	282.44838079065084	0	0.0	0.0	0.0	0.0
1052	2017-03-22 03:56:55.010420	PDC	1.027e-05	0.06501472933450714	0	0.0	0.0	0.0	0.0
1053	2017-03-22 03:58:16.077810	PinkCoin	7.5e-07	20.32605407031952	0	0.0	0.0	0.0	0.0
1054	2017-03-22 03:59:17.141737	PIVX	0.00053949	1083.1527144631837	38	0.05392105263157896	0.012684210526315793	0.11314473684210527	0.9334210526315788
1055	2017-03-22 04:00:18.560193	Post	1.003e-05	0.5757872968752054	0	0.0	0.0	0.0	0.0
1056	2017-03-22 04:01:19.587587	PotCoin	1.582e-05	76.10381119368787	9	0.098	0.0	0.2332111111111111	0.902
1057	2017-03-22 04:02:23.407996	Peercoin	0.00054	260.23774670034686	0	0.0	0.0	0.0	0.0
1058	2017-03-22 04:03:24.432396	PUTIN	2.4e-06	33.10025523277	1	0.0	0.24	-0.6249	0.76
1059	2017-03-22 04:04:25.533895	Qora	8e-08	15.785210796089627	1	0.107	0.0	0.2023	0.893
1060	2017-03-22 04:05:26.519454	Quarkcoin	1.1e-06	0.0205264575779438	0	0.0	0.0	0.0	0.0
1061	2017-03-22 04:06:27.501925	RADS	0.00066666	59.3133189791115	1	0.277	0.0	0.5574	0.723
1062	2017-03-22 04:07:28.754019	RubyCoin	0.00021446	8.0816885867971	0	0.0	0.0	0.0	0.0
1063	2017-03-22 04:08:29.705767	Reddcoin	3e-08	1.2469853585442698	0	0.0	0.0	0.0	0.0
1064	2017-03-22 04:09:30.756761	REP	0.00743968	545.7329572893419	2	0.0	0.0	0.0	1.0
1065	2017-03-22 04:10:31.941279	Riecoin	1.166e-05	19.475621646059235	1	0.3670000000000001	0.0	0.4404	0.633
1066	2017-03-22 04:11:32.942459	RISE	3.4e-06	4.565743737257435	0	0.0	0.0	0.0	0.0
1067	2017-03-22 04:12:33.980811	SAR	3.9399999999999995e-05	0.0	0	0.0	0.0	0.0	0.0
1068	2017-03-22 04:13:34.956600	SBD	0.00092176	23.64527690525573	0	0.0	0.0	0.0	0.0
1069	2017-03-22 04:14:35.917035	SilkCoin	5.2e-07	514.9579906389116	13	0.005846153846153846	0.008076923076923077	-0.013653846153846155	0.9860769230769231
1070	2017-03-22 04:15:37.461179	SCN	1.26e-06	0.0	0	0.0	0.0	0.0	0.0
1071	2017-03-22 04:16:38.491189	ScotCoin	2.3e-07	0.0	0	0.0	0.0	0.0	0.0
1072	2017-03-22 04:17:39.493753	ShadowCash	0.0018582999999999998	662.971592806789	14	0.02064285714285714	0.033928571428571426	-0.05587857142857143	0.9454285714285716
1073	2017-03-22 04:18:40.728697	ScarceCoin	3.8e-07	0.4508086888415513	0	0.0	0.0	0.0	0.0
1074	2017-03-22 04:19:41.812662	SIB	0.00014	1.047056485196602	0	0.0	0.0	0.0	0.0
1075	2017-03-22 04:20:42.843796	StorjCoin X	0.00015923	62.93619829870296	0	0.0	0.0	0.0	0.0
1076	2017-03-22 04:21:43.875515	SLK	1.626e-05	0.0	0	0.0	0.0	0.0	0.0
1077	2017-03-22 04:22:44.872064	SolarCoin	0.00010191	5.455301166155549	1	0.205	0.0	0.2023	0.795
1078	2017-03-22 04:23:45.888880	SLS	0.00063497	0.03466124960687012	0	0.0	0.0	0.0	0.0
1079	2017-03-22 04:24:46.904488	SNGLS	1.957e-05	44.13493260461837	3	0.0	0.0	0.0	1.0
1080	2017-03-22 04:25:47.906125	StartCoin	3.54e-06	4.5096603051898	3	0.0	0.0	0.0	1.0
1081	2017-03-22 04:26:49.077828	STEEM	0.00015989	594.5606133315586	8	0.166	0.0	0.4030375	0.8340000000000001
1082	2017-03-22 04:27:51.491667	STRAT	0.00010836	555.58431828022	2	0.18	0.0	0.43395	0.8200000000000001
1083	2017-03-22 04:28:53.020695	SysCoin	1.107e-05	228.880758910098	34	0.07388235294117647	0.017117647058823533	0.1644470588235294	0.909
1084	2017-03-22 04:29:54.386875	Fedoracoin	1e-08	1.6850730485238086	0	0.0	0.0	0.0	0.0
1085	2017-03-22 04:30:55.418371	TRIG	2.178e-05	0.15316833916585892	5	0.15539999999999998	0.0	0.4079	0.8446
1086	2017-03-22 04:31:56.496987	Trump	6.457e-05	6.1138462765352175	0	0.0	0.0	0.0	0.0
1087	2017-03-22 04:32:57.542599	UniverseCoin	4e-08	0.0605358823711764	0	0.0	0.0	0.0	0.0
1089	2017-03-22 04:34:59.584884	Unobtanium	0.00205001	1.6945022731789037	0	0.0	0.0	0.0	0.0
1090	2017-03-22 04:36:00.599117	Tether	0.00085013	0.027480181358775904	0	0.0	0.0	0.0	0.0
1091	2017-03-22 04:37:18.036877	ViaCoin	4.904e-05	17.982487496301477	2	0.032	0.0	0.0386	0.968
1092	2017-03-22 04:38:20.224003	VIDZ	8e-07	0.2163890015654033	0	0.0	0.0	0.0	0.0
1093	2017-03-22 04:39:21.232127	Voxels	9.51e-06	134.31498758704402	0	0.0	0.0	0.0	0.0
1094	2017-03-22 04:40:22.279942	VPNCoin	0.00031542	5928.0981813329345	0	0.0	0.0	0.0	0.0
1095	2017-03-22 04:41:23.279800	VeriCoin	2.992e-05	16.686485258166606	0	0.0	0.0	0.0	0.0
1096	2017-03-22 04:42:24.297727	VRS	3.1e-05	14.848829947530207	0	0.0	0.0	0.0	0.0
1097	2017-03-22 04:43:25.282447	VertCoin	4.122e-05	12.474602535450686	0	0.0	0.0	0.0	0.0
1098	2017-03-22 04:44:26.249737	vTorrent	6.8e-05	6.1381198754534125	0	0.0	0.0	0.0	0.0
1099	2017-03-22 04:45:27.308179	OCEANWAVE	0.00025726	59.4738563792198	2	0.0	0.0	0.0	1.0
1100	2017-03-22 04:46:28.565742	WBB	0.00028303	6.814114799431993	0	0.0	0.0	0.0	0.0
1101	2017-03-22 04:47:29.578876	WorldCoin	4.5e-06	0.2961464802794692	0	0.0	0.0	0.0	0.0
1102	2017-03-22 04:48:30.786939	XAUR	6.915e-05	7.213927918288393	0	0.0	0.0	0.0	0.0
1103	2017-03-22 04:49:31.766273	Cryptonite	8e-08	1.583029567176709	0	0.0	0.0	0.0	0.0
1104	2017-03-22 04:50:32.753396	Counterparty	0.00276604	39.799591885218895	1	0.0	0.0	0.0	1.0
1105	2017-03-22 04:51:33.823534	DuckNote	1e-07	4.518875965681218	0	0.0	0.0	0.0	0.0
1106	2017-03-22 04:52:34.890563	NEM	1.462e-05	805.0572034765146	8	0.0	0.0	0.0	1.0
1107	2017-03-22 04:53:36.161742	XHI	2.59e-06	18.34065597248264	0	0.0	0.0	0.0	0.0
1108	2017-03-22 04:54:37.149727	XLM	1.92e-06	245.9851115739128	2	0.1245	0.0	0.29600000000000004	0.8755
1109	2017-03-22 04:55:38.187804	Monero	0.019687700000000002	5568.140328561106	33	0.03324242424242424	0.008363636363636366	0.08594545454545455	0.9583939393939396
1110	2017-03-22 04:56:39.617077	PrimeCoin	5.178e-05	13.208217697047939	0	0.0	0.0	0.0	0.0
1111	2017-03-22 04:57:40.599750	Ripple	6.25e-06	902.0359137696536	6	0.0	0.0	0.0	1.0
1112	2017-03-22 04:58:41.956868	XSPEC	1.939e-05	0.18638670910149813	0	0.0	0.0	0.0	0.0
1113	2017-03-22 04:59:42.990987	XVC	4.945e-05	4.231722611468285	0	0.0	0.0	0.0	0.0
1114	2017-03-22 05:00:43.976529	XVG	2e-08	0.7670271353490534	0	0.0	0.0	0.0	0.0
1115	2017-03-22 05:01:44.993738	XZC	0.0045	466.9063984632506	1	0.0	0.0	0.0	1.0
1116	2017-03-22 05:02:46.025719	YBCoin	0.0386751	914.08007057818	0	0.0	0.0	0.0	0.0
1117	2017-03-22 05:03:46.994044	YOC	1.22e-05	7.788037506367424	1	0.0	0.0	0.0	1.0
1118	2017-03-22 05:04:48.146671	ZcCoin	2.8000000000000013e-05	17.340464451996	0	0.0	0.0	0.0	0.0
1119	2017-03-22 05:05:49.190230	ZCL	0.00178458	62.89860952168237	1	0.122	0.0	0.2023	0.878
1120	2017-03-22 05:06:50.218886	ZEC	0.0582202	2747.235406365546	7	0.0	0.0	0.0	1.0
1121	2017-03-22 05:07:51.675927	ZetaCoin	1.43e-06	0.019883873680579645	0	0.0	0.0	0.0	0.0
1122	2017-03-22 05:08:52.733953	ADCN	2.835e-05	1.6366572100814665	0	0.0	0.0	0.0	0.0
1123	2017-03-22 05:09:53.731534	ADZ	1.665e-05	3.0013748164928984	0	0.0	0.0	0.0	0.0
1124	2017-03-22 05:10:54.724117	AEON Coin	0.00017564	2.8518124733236623	0	0.0	0.0	0.0	0.0
1125	2017-03-22 05:11:55.720246	AGRS	9.095e-05	1.4840119153959677	0	0.0	0.0	0.0	0.0
1126	2017-03-22 05:12:56.769639	AMBER	2.24e-06	0.17881819740091034	0	0.0	0.0	0.0	0.0
1127	2017-03-22 05:13:57.760417	AMP	8.32e-05	851.2691823262721	10	0.1497	0.006500000000000001	0.43208	0.8438000000000001
1128	2017-03-22 05:14:59.178848	ANS	0.00014015	10.783940218621865	0	0.0	0.0	0.0	0.0
1129	2017-03-22 05:16:00.161710	Applecoin	8.131e-05	34.11108127244502	0	0.0	0.0	0.0	0.0
1130	2017-03-22 05:17:01.201717	ARC	1.622e-05	0.3411014575540321	1	0.0	0.0	0.0	1.0
1131	2017-03-22 05:18:02.209057	ARDR	2.046e-05	271.45152159128344	6	0.05583333333333334	0.0	0.15285	0.9441666666666668
1132	2017-03-22 05:19:03.366831	ATX	3.25e-06	0.038819858527858735	0	0.0	0.0	0.0	0.0
1133	2017-03-22 05:20:04.351177	Auroracoin	0.00013601	1.3552784057101237	0	0.0	0.0	0.0	0.0
1134	2017-03-22 05:21:06.208922	BASH	3e-07	0.001030954925226979	3	0.023666666666666662	0.0	0.02573333333333333	0.9763333333333334
1135	2017-03-22 05:22:07.241726	BitBay	6.67e-06	225.09070639215665	3	0.08533333333333333	0.0	0.1589	0.9146666666666668
1136	2017-03-22 05:23:31.303569	Boolberry	0.00028452	54.41730521854144	0	0.0	0.0	0.0	0.0
1137	2017-03-22 05:24:32.297781	BTCtalkcoin	0.625	511.0274036956015	3	0.1416666666666667	0.0	0.2482	0.8583333333333334
1138	2017-03-22 05:25:33.358356	ByteCoin	4e-08	13.16137144067264	1	0.107	0.0	0.2023	0.893
1139	2017-03-22 05:26:34.434885	BCY	0.00018305	13.143035282075289	0	0.0	0.0	0.0	0.0
1140	2017-03-22 05:27:35.454162	BellaCoin	5.364e-05	130.74877348542213	0	0.0	0.0	0.0	0.0
1141	2017-03-22 05:28:36.453651	BlackCoin	4.18e-05	58.98598335895018	7	0.0	0.028571428571428574	-0.07747142857142858	0.9714285714285714
1142	2017-03-22 05:29:37.884573	Blocknet shares	0.00035	22.44236757606268	1	0.0	0.116	-0.3612	0.884
1143	2017-03-22 05:30:39.210062	BoostCoin	2.682e-05	2.278195349248162	0	0.0	0.0	0.0	0.0
1145	2017-03-22 05:32:41.161540	BRK	2.004e-05	0.5128413971979171	1	0.141	0.0	0.4215	0.8590000000000001
1146	2017-03-22 05:33:42.207881	BRX	8e-05	0.6587696918286383	0	0.0	0.0	0.0	0.0
1148	2017-03-22 05:35:44.887553	BitCoinDark	0.003967	2.342075243751972	0	0.0	0.0	0.0	0.0
1149	2017-03-22 05:36:45.898310	Bitmark	0.0002029	29.42282098066061	0	0.0	0.0	0.0	0.0
1150	2017-03-22 05:37:46.924928	BitShares	5.08e-06	647.5146931914487	0	0.0	0.0	0.0	0.0
1151	2017-03-22 05:38:48.077394	Burst	1.17e-06	47.5189060630364	4	0.214	0.0	0.3774	0.7859999999999999
1152	2017-03-22 05:39:49.254137	CannabisCoin	2.8e-06	0.6582290072736977	18	0.0	0.0	0.0	1.0
1153	2017-03-22 05:40:50.506893	CLAMS	0.00085929	21.647302714467514	0	0.0	0.0	0.0	0.0
1154	2017-03-22 05:41:51.547617	CloakCoin	0.00049	7.096979065914638	0	0.0	0.0	0.0	0.0
1156	2017-03-22 05:43:53.639550	CRBIT	1.237e-05	0.0	0	0.0	0.0	0.0	0.0
1157	2017-03-22 05:44:54.938057	CureCoin	5.595e-05	22.169161577669	0	0.0	0.0	0.0	0.0
1158	2017-03-22 05:45:55.944823	CV2	1e-08	0.0	6	0.05883333333333333	0.016833333333333332	0.1249	0.9243333333333332
1159	2017-03-22 05:46:57.350522	DAR	6.919e-05	58.1576213967055	2	0.0	0.0	0.0	1.0
1160	2017-03-22 05:47:58.601703	DASH	0.08761997	6706.8874707770765	59	0.07447457627118642	0.018864406779661017	0.1509542372881356	0.9066610169491528
1161	2017-03-22 05:49:00.041717	DBIC	0.00020998	0.7123572981624681	0	0.0	0.0	0.0	0.0
1162	2017-03-22 05:50:01.027816	DCR	0.00538464	407.95223290723953	1	0.227	0.059	0.6124	0.7140000000000001
1163	2017-03-22 05:51:18.120722	DigiByte	3e-07	149.40550254067057	2	0.109	0.0815	0.05560000000000001	0.8095
1164	2017-03-22 05:52:19.356520	Digitalcoin	5.43e-06	0.4459333927915107	0	0.0	0.0	0.0	0.0
1165	2017-03-22 05:53:20.438898	DarkGold	0.01448864	37.14579907642473	1	0.107	0.0	0.2023	0.893
1166	2017-03-22 05:54:21.652949	Dimecoin	1e-08	0.21546171740320064	0	0.0	0.0	0.0	0.0
1167	2017-03-22 05:55:22.591413	Diamond	0.00027641	0.16384547415327688	0	0.0	0.0	0.0	0.0
1168	2017-03-22 05:56:23.656172	DogeCoin	2.2e-07	248.80371991217453	18	0.24949999999999994	0.0	0.6479499999999999	0.7505
1169	2017-03-22 05:57:24.964266	EarthCoin	9e-08	8.6990298053906	2	0.0	0.0	0.0	1.0
1170	2017-03-22 05:58:25.953771	EDR	0.001315	0.1194021510600578	0	0.0	0.0	0.0	0.0
1171	2017-03-22 05:59:26.933301	ElectronicGulden	1.439e-05	0.7665168432772586	0	0.0	0.0	0.0	0.0
1172	2017-03-22 06:00:27.853685	EGC	1.302e-05	3.0874867008096767	0	0.0	0.0	0.0	0.0
1173	2017-03-22 06:01:28.793214	Emercoin	0.00029083	158.47242680633101	4	0.0305	0.0	0.050575	0.9695
1174	2017-03-22 06:02:30.025702	Einsteinium	2.65e-06	189.51106430916118	9	0.05288888888888889	0.012000000000000002	0.07554444444444446	0.9351111111111112
1175	2017-03-22 06:03:31.396702	EnergyCoin	4.39e-06	0.15683611936401576	0	0.0	0.0	0.0	0.0
1176	2017-03-22 06:04:32.458548	EuropeCoin	3.19e-05	2.322633343865164	0	0.0	0.0	0.0	0.0
1177	2017-03-22 06:05:33.482902	Ethercoin	0.00223916	9520.045996489194	54	0.08381481481481481	0.0414074074074074	0.1053111111111111	0.8747222222222222
1178	2017-03-22 06:06:34.974252	ETH	0.039	26703.20376291873	57	0.0649298245614035	0.004807017543859649	0.15744385964912286	0.9302631578947368
1179	2017-03-22 06:07:36.500134	EXP	0.00036202	84.47781393039986	0	0.0	0.0	0.0	0.0
1180	2017-03-22 06:08:37.587267	Faircoin	2.426e-05	1.57700471021235	0	0.0	0.0	0.0	0.0
1181	2017-03-22 06:09:38.577318	Fuel2Coin	1.76e-06	0.33114687469787896	100	0.00512	0.00355	0.005594	0.99133
1182	2017-03-22 06:10:40.030613	FCT	0.00320079	563.1360770538449	2	0.193	0.0	0.26335	0.8069999999999999
1183	2017-03-22 06:11:41.077828	FoldingCoin	1.47e-06	53.49782692285954	1	0.0	0.0	0.0	1.0
1184	2017-03-22 06:12:42.126137	FlorinCoin	7.6e-06	38.75037474724013	0	0.0	0.0	0.0	0.0
1185	2017-03-22 06:13:43.354932	Feathercoin	6.99e-06	6.14985476655031	0	0.0	0.0	0.0	0.0
1186	2017-03-22 06:14:44.297781	GAM	0.00032516	1.6998951355926692	0	0.0	0.0	0.0	0.0
1187	2017-03-22 06:15:45.544274	GAME	0.00023631	88.11407337803396	2	0.0	0.0	0.0	1.0
1188	2017-03-22 06:16:46.753346	GreenBacks	6.12e-06	0.11280290211755165	0	0.0	0.0	0.0	0.0
1189	2017-03-22 06:17:47.708911	GBYTE	0.0638	15.395435312762856	0	0.0	0.0	0.0	0.0
1191	2017-03-22 06:19:49.885837	Gems	2.15e-06	0.0	0	0.0	0.0	0.0	0.0
1192	2017-03-22 06:20:50.825718	GoldCoin	1.775e-05	2.0082891270837497	57	0.029385964912280706	0.006017543859649122	0.06273508771929824	0.9645964912280705
1193	2017-03-22 06:21:52.380946	GNT	4.396e-05	1261.9953494529718	0	0.0	0.0	0.0	0.0
1194	2017-03-22 06:22:53.705767	GOLOS	1.4499999999999993e-05	3.370915823150426	2	0.0	0.0	0.0	1.0
1195	2017-03-22 06:23:54.751692	Gridcoin	6.1e-06	21.93076193403189	0	0.0	0.0	0.0	0.0
1196	2017-03-22 06:24:55.809775	GroestlCoin	5.91e-06	0.4696891908533871	0	0.0	0.0	0.0	0.0
1197	2017-03-22 06:25:56.932850	HKG	3.147e-05	0.9399598233867436	0	0.0	0.0	0.0	0.0
1198	2017-03-22 06:26:57.941386	HMP	2e-08	12.013356097743875	0	0.0	0.0	0.0	0.0
1199	2017-03-22 06:27:59.045934	HTC	1e-08	0.0	0	0.0	0.0	0.0	0.0
1200	2017-03-22 06:29:00.077791	Huntercoin	2.5e-05	7.693581948056817	3	0.205	0.0	0.4404000000000001	0.795
1202	2017-03-22 06:31:20.077788	i0Coin	8.09e-06	0.0	0	0.0	0.0	0.0	0.0
1203	2017-03-22 06:32:21.160321	ICN	5.8e-07	0.003375568659976125	0	0.0	0.0	0.0	0.0
1204	2017-03-22 06:33:22.221718	InfiniteCoin	1e-08	1.7477936697271454	0	0.0	0.0	0.0	0.0
1205	2017-03-22 06:34:23.196785	IOCoin	0.00041093	8.137013807727463	5	0.0388	0.0	0.14054	0.9612
1206	2017-03-22 06:35:24.394623	ION	0.00018697	3.3771093597752033	0	0.0	0.0	0.0	0.0
1207	2017-03-22 06:36:25.391714	JoinCoin	0.00011152	0.33679573569679633	0	0.0	0.0	0.0	0.0
1208	2017-03-22 06:37:26.455282	CoinMarketsCoin	0.00011327	0.0	0	0.0	0.0	0.0	0.0
1209	2017-03-22 06:38:27.437884	JINN	0.0	0.0	0	0.0	0.0	0.0	0.0
1210	2017-03-22 06:39:28.436179	JWL	1.492e-05	1.5298204305581748	0	0.0	0.0	0.0	0.0
1211	2017-03-22 06:40:29.449770	LBC	2.95e-05	139.57360554486513	0	0.0	0.0	0.0	0.0
1212	2017-03-22 06:41:30.696962	LMC	1.031e-05	0.6121805949369445	0	0.0	0.0	0.0	0.0
1213	2017-03-22 06:42:31.640747	LSK	0.00026372	1590.759759399345	8	0.13275	0.0	0.33935	0.86725
1214	2017-03-22 06:43:33.077843	Litecoin	0.00364023	2084.5051236965437	18	0.07	0.0	0.1782555555555555	0.9300000000000002
1215	2017-03-22 06:44:34.592099	MaidSafeCoin	0.000164	360.14699690336806	1	0.0	0.09	-0.2905	0.91
1216	2017-03-22 06:45:35.801853	MegaCoin	1.229e-05	2.5811666073170287	0	0.0	0.0	0.0	0.0
1217	2017-03-22 06:46:36.801712	Mintcoin	3.3e-07	0.0	0	0.0	0.0	0.0	0.0
1218	2017-03-22 06:47:37.730704	MNM	1.991e-05	0.0	0	0.0	0.0	0.0	0.0
1219	2017-03-22 06:48:38.669874	MonaCoin	3.573e-05	1.3863437005784365	0	0.0	0.0	0.0	0.0
1220	2017-03-22 06:49:39.595797	MoonCoin	5.719934e-10	0.09681496623099996	0	0.0	0.0	0.0	0.0
1221	2017-03-22 06:50:40.661936	Mazacoin	1.5e-07	0.1615044299978763	0	0.0	0.0	0.0	0.0
1222	2017-03-22 06:51:41.646197	NautilusCoin	0.00010331	185.03568276437	6	0.24016666666666664	0.0	0.3985000000000001	0.7598333333333334
1223	2017-03-22 06:52:42.716794	NavajoCoin	5.094e-05	44.7015073999064	2	0.1795	0.0	0.5068	0.8205
1224	2017-03-22 06:53:43.752462	NeosCoin	0.00021598	6.483765399189018	1	0.0	0.0	0.0	1.0
1225	2017-03-22 06:54:44.802610	GuldenCoin	2.4e-05	62.14557399259748	2	0.0875	0.0	0.3326	0.9125
1226	2017-03-22 06:55:45.852313	Namecoin	0.00058	200.3993516974262	1	0.122	0.0	0.2023	0.878
1227	2017-03-22 06:56:46.904549	NobleCoin	1e-07	4.656949555370375	0	0.0	0.0	0.0	0.0
1228	2017-03-22 06:57:47.889347	DNotes	5.41e-06	2.005523891086341	0	0.0	0.0	0.0	0.0
1229	2017-03-22 06:58:48.887181	NuShares	1.7e-07	37.3760929107666	0	0.0	0.0	0.0	0.0
1230	2017-03-22 06:59:49.936969	Novacoin	0.00236	287.1110073962316	0	0.0	0.0	0.0	0.0
1231	2017-03-22 07:00:50.912799	NXC	5.7999999999999994e-05	140.8547605574131	0	0.0	0.0	0.0	0.0
1232	2017-03-22 07:01:52.009767	NXS	0.00017048	30.223639637231827	0	0.0	0.0	0.0	0.0
1233	2017-03-22 07:02:53.019853	Nxt	9.53e-06	339.2201114426292	1	0.301	0.0	0.8481	0.6990000000000001
1234	2017-03-22 07:03:54.206247	OBITS	0.0001354	0.0	0	0.0	0.0	0.0	0.0
1235	2017-03-22 07:04:55.221956	OK	8.48e-06	0.8907568557822951	0	0.0	0.0	0.0	0.0
1236	2017-03-22 07:05:56.233740	OMNI	0.00441507	9.062506067100912	1	0.128	0.0	0.29600000000000004	0.872
1237	2017-03-22 07:06:57.203634	Orbitcoin	5.151e-05	0.004280978242767975	0	0.0	0.0	0.0	0.0
1238	2017-03-22 07:07:58.185738	PASC	0.00022319	235.57840472459802	0	0.0	0.0	0.0	0.0
1239	2017-03-22 07:08:59.581586	PDC	1.0199999999999999e-05	0.0560995108098723	0	0.0	0.0	0.0	0.0
1240	2017-03-22 07:10:00.574076	PinkCoin	7.5e-07	20.647907793696504	0	0.0	0.0	0.0	0.0
1241	2017-03-22 07:11:01.673244	PIVX	0.0006	1103.9487597516272	17	0.11870588235294115	0.0	0.23833529411764706	0.8812941176470588
1242	2017-03-22 07:12:03.217998	Post	1.003e-05	0.5733595883357339	2	0.0	0.0	0.0	1.0
1243	2017-03-22 07:13:04.251265	PotCoin	1.631e-05	88.55753779391773	2	0.1245	0.08	0.3016	0.7959999999999999
1244	2017-03-22 07:14:05.360655	Peercoin	0.00054	230.5453587230079	0	0.0	0.0	0.0	0.0
1245	2017-03-22 07:15:06.337734	PUTIN	2.46e-06	33.56736087240279	0	0.0	0.0	0.0	0.0
1246	2017-03-22 07:16:07.352422	Qora	8e-08	14.375817340774677	1	0.107	0.0	0.2023	0.893
1247	2017-03-22 07:17:08.358656	Quarkcoin	1.2e-06	0.283933449536562	0	0.0	0.0	0.0	0.0
1248	2017-03-22 07:18:09.346615	RADS	0.00069469	57.044826172757894	0	0.0	0.0	0.0	0.0
1249	2017-03-22 07:19:10.598737	RubyCoin	0.00021999	8.361320034076924	0	0.0	0.0	0.0	0.0
1250	2017-03-22 07:20:11.564252	Reddcoin	2e-08	0.8491642797330813	0	0.0	0.0	0.0	0.0
1251	2017-03-22 07:21:12.519244	REP	0.00739838	494.69229629837463	0	0.0	0.0	0.0	0.0
1252	2017-03-22 07:22:13.704569	Riecoin	1.15e-05	17.998154915823427	1	0.25	0.0	0.6124	0.75
1253	2017-03-22 07:23:14.744451	RISE	2.93e-06	4.600519948508008	0	0.0	0.0	0.0	0.0
1254	2017-03-22 07:24:15.764031	SAR	3.9399999999999995e-05	0.0	0	0.0	0.0	0.0	0.0
1255	2017-03-22 07:25:16.702016	SBD	0.00092003	24.34260645619361	1	0.25	0.0	0.6124	0.75
1256	2017-03-22 07:26:18.707092	SilkCoin	5.5e-07	562.9344413205981	3	0.071	0.0	0.1405	0.929
1257	2017-03-22 07:27:19.952633	SCN	1.26e-06	0.0	0	0.0	0.0	0.0	0.0
1258	2017-03-22 07:28:20.917339	ScotCoin	2.3e-07	0.0	0	0.0	0.0	0.0	0.0
1259	2017-03-22 07:29:21.919659	ShadowCash	0.00186726	598.9142345234868	0	0.0	0.0	0.0	0.0
1260	2017-03-22 07:30:23.173707	ScarceCoin	3.9e-07	2.3754845278633527	0	0.0	0.0	0.0	0.0
1261	2017-03-22 07:31:24.157397	SIB	0.000135	1.169719830023534	1	0.107	0.0	0.2023	0.893
1262	2017-03-22 07:32:25.160863	StorjCoin X	0.00015636	63.5157228903845	1	0.0	0.0	0.0	1.0
1263	2017-03-22 07:33:26.219520	SLK	1.626e-05	0.0	0	0.0	0.0	0.0	0.0
1264	2017-03-22 07:34:27.149243	SolarCoin	0.00010701	7.2211847696089535	1	0.128	0.0	0.29600000000000004	0.872
1265	2017-03-22 07:35:28.077810	SLS	0.00064	0.033992283861152835	0	0.0	0.0	0.0	0.0
1266	2017-03-22 07:36:29.099265	SNGLS	2.093e-05	33.53629767615348	1	0.122	0.0	0.2023	0.878
1267	2017-03-22 07:37:30.021774	StartCoin	3.52e-06	5.0504185227015785	10	0.0	0.0	0.0	1.0
1268	2017-03-22 07:38:31.166599	STEEM	0.00015365	562.7318725580251	4	0.17075	0.0	0.3105	0.82925
1269	2017-03-22 07:39:32.369918	STRAT	0.00011117	504.9743187427521	1	0.263	0.0	0.3612	0.737
1270	2017-03-22 07:40:33.750144	SysCoin	1.114e-05	208.08571775579915	9	0.06488888888888887	0.0	0.11300000000000003	0.9351111111111112
1271	2017-03-22 07:41:35.138809	Fedoracoin	1e-08	1.5502327147429598	0	0.0	0.0	0.0	0.0
1272	2017-03-22 07:42:36.077783	TRIG	2.231e-05	0.17232467897702008	0	0.0	0.0	0.0	0.0
1273	2017-03-22 07:43:37.077832	Trump	6.358e-05	6.237330013774997	0	0.0	0.0	0.0	0.0
1274	2017-03-22 07:44:38.077759	UniverseCoin	4e-08	0.028556773107812176	3	0.0	0.0	0.0	1.0
1276	2017-03-22 07:46:39.976029	Unobtanium	0.00223064	1.4234187856609557	0	0.0	0.0	0.0	0.0
1277	2017-03-22 07:47:40.989099	Tether	0.00085013	0.027564471334895903	2	0.064	0.0405	0.0	0.8955
1278	2017-03-22 07:48:42.050596	ViaCoin	4.742e-05	13.565969975890765	0	0.0	0.0	0.0	0.0
1279	2017-03-22 07:49:43.856233	VIDZ	8e-07	0.2161326720524812	0	0.0	0.0	0.0	0.0
1280	2017-03-22 07:50:44.862770	Voxels	9.87e-06	125.9740376828704	1	0.0	0.0	0.0	1.0
1281	2017-03-22 07:51:45.904713	VPNCoin	0.00031542	6276.7765836188355	0	0.0	0.0	0.0	0.0
1282	2017-03-22 07:52:47.012113	VeriCoin	3.004e-05	14.722923239361071	0	0.0	0.0	0.0	0.0
1283	2017-03-22 07:53:48.077783	VRS	3.1e-05	13.23346562998681	1	0.0	0.0	0.0	1.0
1284	2017-03-22 07:54:49.037831	VertCoin	4.049e-05	11.566475458737841	0	0.0	0.0	0.0	0.0
1285	2017-03-22 07:55:50.027196	vTorrent	6.286e-05	7.126120949164032	1	0.0	0.0	0.0	1.0
1286	2017-03-22 07:56:51.267498	OCEANWAVE	0.00026107	54.82548853236949	8	0.14525	0.0	0.3706125	0.8547499999999999
1287	2017-03-22 07:57:52.514634	WBB	0.00029251	7.1025239920127206	0	0.0	0.0	0.0	0.0
1288	2017-03-22 07:58:53.545542	WorldCoin	4.5e-06	0.2660403388146845	7	0.02614285714285714	0.017428571428571432	0.0024571428571428557	0.9564285714285716
1289	2017-03-22 07:59:54.790778	XAUR	7.03e-05	7.353127964946908	0	0.0	0.0	0.0	0.0
1290	2017-03-22 08:00:55.703800	Cryptonite	9e-08	1.7247953031910583	0	0.0	0.0	0.0	0.0
1291	2017-03-22 08:01:56.664757	Counterparty	0.00283702	39.968265165796964	0	0.0	0.0	0.0	0.0
1292	2017-03-22 08:02:57.659788	DuckNote	1e-07	3.2151445162671735	0	0.0	0.0	0.0	0.0
1293	2017-03-22 08:03:58.680391	NEM	1.465e-05	806.4927772938046	0	0.0	0.0	0.0	0.0
1294	2017-03-22 08:04:59.836914	XHI	2.58e-06	18.857521751895547	0	0.0	0.0	0.0	0.0
1295	2017-03-22 08:06:00.820413	XLM	1.92e-06	249.2409433444404	0	0.0	0.0	0.0	0.0
1296	2017-03-22 08:07:01.848232	Monero	0.01967	4765.3147883761685	11	0.04263636363636364	0.011545454545454545	0.05863636363636364	0.9459090909090908
1297	2017-03-22 08:08:03.187011	PrimeCoin	5.28e-05	11.935871962909793	0	0.0	0.0	0.0	0.0
1298	2017-03-22 08:09:04.146226	Ripple	6.44e-06	897.4608379109368	1	0.163	0.15	0.0772	0.687
1299	2017-03-22 08:10:05.581768	XSPEC	2.2100000000000002e-05	0.18638670910149813	0	0.0	0.0	0.0	0.0
1300	2017-03-22 08:11:06.678013	XVC	4.699e-05	5.560185306530912	0	0.0	0.0	0.0	0.0
1301	2017-03-22 08:12:07.625924	XVG	2e-08	0.8139735975346412	0	0.0	0.0	0.0	0.0
1302	2017-03-22 08:13:08.626885	XZC	0.00440002	428.56098295394725	0	0.0	0.0	0.0	0.0
1303	2017-03-22 08:14:09.614561	YBCoin	0.0386751	887.5110511355499	0	0.0	0.0	0.0	0.0
1304	2017-03-22 08:15:10.523026	YOC	1.163e-05	7.866048860130832	0	0.0	0.0	0.0	0.0
1305	2017-03-22 08:16:25.722879	ZcCoin	2.8000000000000013e-05	17.634163662201	0	0.0	0.0	0.0	0.0
1306	2017-03-22 08:17:26.685739	ZCL	0.00187585	48.48430690716486	0	0.0	0.0	0.0	0.0
1307	2017-03-22 08:18:27.696196	ZEC	0.06090001	3073.107385657572	7	0.11071428571428572	0.0	0.2463571428571429	0.8892857142857142
1308	2017-03-22 08:19:29.179677	ZetaCoin	1.38e-06	0.0230091942023644	0	0.0	0.0	0.0	0.0
1309	2017-03-22 08:20:30.167111	ADCN	2.771e-05	1.9146308791969204	0	0.0	0.0	0.0	0.0
1310	2017-03-22 08:21:31.198265	ADZ	1.829e-05	2.9884839777369048	0	0.0	0.0	0.0	0.0
1311	2017-03-22 08:22:32.180363	AEON Coin	0.00017548	2.45453456742689	0	0.0	0.0	0.0	0.0
1312	2017-03-22 08:23:33.156733	AGRS	9.095e-05	1.4364174016518518	0	0.0	0.0	0.0	0.0
1313	2017-03-22 08:24:34.077818	AMBER	2.02e-06	0.18465906683091785	0	0.0	0.0	0.0	0.0
1314	2017-03-22 08:25:35.147522	AMP	8.99e-05	866.2308441624042	5	0.0834	0.0	0.16294000000000006	0.9166
1315	2017-03-22 08:26:36.592890	ANS	0.000149	13.536579542094842	1	0.29100000000000004	0.0	0.6041	0.7090000000000001
1316	2017-03-22 08:27:37.620234	Applecoin	8.132e-05	32.4847188382406	0	0.0	0.0	0.0	0.0
1317	2017-03-22 08:28:38.703506	ARC	1.622e-05	0.33822886254347395	0	0.0	0.0	0.0	0.0
1318	2017-03-22 08:29:39.697191	ARDR	2.016e-05	263.8558022733778	9	0.0	0.0	0.0	1.0
1319	2017-03-22 08:30:40.946995	ATX	3e-06	0.02907481337024365	0	0.0	0.0	0.0	0.0
1320	2017-03-22 08:31:41.923138	Auroracoin	0.00013601	1.3029604026814925	0	0.0	0.0	0.0	0.0
1321	2017-03-22 08:32:42.931971	BASH	3.7e-07	0.002942058854387141	5	0.0	0.0	0.0	1.0
1322	2017-03-22 08:33:43.915102	BitBay	6.61e-06	217.39381499616118	2	0.128	0.0	0.29600000000000004	0.872
1323	2017-03-22 08:34:45.153267	Boolberry	0.00030214	50.20215335729245	0	0.0	0.0	0.0	0.0
1324	2017-03-22 08:35:46.124438	BTCtalkcoin	0.654	586.6478663836951	1	0.107	0.0	0.2023	0.893
1325	2017-03-22 08:36:47.077835	ByteCoin	4e-08	11.356923060836587	2	0.1535	0.0	0.23835	0.8465
1326	2017-03-22 08:37:48.077815	BCY	0.00018027	12.869972763743135	1	0.261	0.0	0.6486	0.7390000000000001
1327	2017-03-22 08:38:49.089719	BellaCoin	5.201e-05	133.06730100512505	0	0.0	0.0	0.0	0.0
1328	2017-03-22 08:39:50.077796	BlackCoin	4.09e-05	61.15721397735847	5	0.0214	0.04	-0.06799999999999999	0.9386
1329	2017-03-22 08:40:51.236998	Blocknet shares	0.0003702	25.37682192772627	4	0.1765	0.0	0.33437500000000003	0.8234999999999999
1330	2017-03-22 08:41:52.482489	BoostCoin	2.682e-05	2.284427497375292	0	0.0	0.0	0.0	0.0
1332	2017-03-22 08:43:54.503594	BRK	2.261e-05	0.6414487294387072	2	0.128	0.0	0.29600000000000004	0.872
1333	2017-03-22 08:44:55.629519	BRX	8e-05	0.6587696918286383	0	0.0	0.0	0.0	0.0
1335	2017-03-22 08:46:58.173388	BitCoinDark	0.00401307	2.261885138240128	0	0.0	0.0	0.0	0.0
1336	2017-03-22 08:47:59.298847	Bitmark	0.00023097	26.161975775845352	0	0.0	0.0	0.0	0.0
1337	2017-03-22 08:49:00.297777	BitShares	4.92e-06	606.4071040926209	0	0.0	0.0	0.0	0.0
1338	2017-03-22 08:50:01.817602	Burst	1.14e-06	45.85513426503167	0	0.0	0.0	0.0	0.0
1339	2017-03-22 08:51:20.182745	CannabisCoin	2.79e-06	0.8167903397742374	4	0.04175	0.0	0.105375	0.95825
1340	2017-03-22 08:52:21.457687	CLAMS	0.00087994	20.06001024972648	0	0.0	0.0	0.0	0.0
1341	2017-03-22 08:53:22.414987	CloakCoin	0.00047860000000000003	7.599767544888892	1	0.0	0.202	-0.5106	0.7979999999999999
1343	2017-03-22 08:55:24.408445	CRBIT	1.237e-05	0.0	1	0.139	0.0	0.2732	0.861
1344	2017-03-22 08:56:25.670205	CureCoin	5.549e-05	24.988353435841407	0	0.0	0.0	0.0	0.0
1345	2017-03-22 08:57:26.695001	CV2	1e-08	0.0	8	0.03875	0.041125	-0.0406	0.920125
1346	2017-03-22 08:58:28.077781	DAR	6.076e-05	62.959140852093704	2	0.196	0.0	0.49	0.804
1347	2017-03-22 08:59:29.248957	DASH	0.08880119	6579.751213164857	27	0.07322222222222223	0.02451851851851852	0.15099999999999994	0.9022592592592591
1348	2017-03-22 09:00:30.704460	DBIC	0.00021493	0.5847343314097982	0	0.0	0.0	0.0	0.0
1349	2017-03-22 09:01:31.673216	DCR	0.00525206	328.1056556314623	4	0.08349999999999999	0.0	0.10115	0.9165
1350	2017-03-22 09:02:32.993853	DigiByte	3e-07	159.11109958078302	14	0.19600000000000006	0.011642857142857144	0.5233642857142856	0.7923571428571428
1351	2017-03-22 09:03:34.282551	Digitalcoin	5.44e-06	0.3488297143285828	0	0.0	0.0	0.0	0.0
1352	2017-03-22 09:04:35.217694	DarkGold	0.013999999999999999	31.564448072465893	1	0.0	0.0	0.0	1.0
1353	2017-03-22 09:05:36.161736	Dimecoin	1e-08	0.18091018885534865	0	0.0	0.0	0.0	0.0
1354	2017-03-22 09:06:37.077823	Diamond	0.00027339	0.3138401854284893	1	0.0	0.0	0.0	1.0
1355	2017-03-22 09:07:38.077772	DogeCoin	2.2e-07	257.9412093514968	12	0.3030833333333333	0.0	0.7896083333333332	0.6969166666666667
1356	2017-03-22 09:08:39.467524	EarthCoin	9e-08	11.654595431719	1	0.0	0.0	0.0	1.0
1357	2017-03-22 09:09:40.453346	EDR	0.001315	0.10494815136189573	0	0.0	0.0	0.0	0.0
1358	2017-03-22 09:10:41.463855	ElectronicGulden	1.385e-05	0.7891867907505908	0	0.0	0.0	0.0	0.0
1359	2017-03-22 09:11:42.429715	EGC	1.36e-05	3.2310117854503915	0	0.0	0.0	0.0	0.0
1360	2017-03-22 09:12:43.451697	Emercoin	0.00027902	137.87237779656863	0	0.0	0.0	0.0	0.0
1361	2017-03-22 09:13:44.713384	Einsteinium	2.84e-06	215.83741629263386	22	0.045681818181818185	0.015590909090909091	0.06711818181818183	0.9387727272727272
1362	2017-03-22 09:14:46.168177	EnergyCoin	4.34e-06	0.6756144642131403	0	0.0	0.0	0.0	0.0
1363	2017-03-22 09:15:47.149758	EuropeCoin	2.946e-05	2.5771105069434266	2	0.125	0.1635	0.042850000000000055	0.7115
1364	2017-03-22 09:16:48.169528	Ethercoin	0.00211626	11467.272065602869	35	0.08277142857142858	0.03974285714285715	0.1429885714285714	0.8773428571428573
1365	2017-03-22 09:17:50.167296	ETH	0.03869001	27393.77754692686	46	0.04193478260869565	0.00958695652173913	0.09286521739130436	0.9484782608695654
1366	2017-03-22 09:18:51.592556	EXP	0.00036882	86.8378076719033	1	0.0	0.0	0.0	1.0
1367	2017-03-22 09:19:52.649352	Faircoin	2.419e-05	2.1617526132613416	0	0.0	0.0	0.0	0.0
1368	2017-03-22 09:20:53.614973	Fuel2Coin	1.88e-06	0.3427516821539029	99	0.003636363636363637	0.005979797979797981	-0.007101010101010098	0.9903838383838384
1369	2017-03-22 09:21:55.077821	FCT	0.00319999	673.5229657072341	1	0.0	0.0	0.0	1.0
1370	2017-03-22 09:22:56.255584	FoldingCoin	1.42e-06	48.00357500032987	0	0.0	0.0	0.0	0.0
1371	2017-03-22 09:23:57.294521	FlorinCoin	8.38e-06	25.82419176449548	4	0.0625	0.0	0.1531	0.9375
1372	2017-03-22 09:24:58.429716	Feathercoin	7.000000000000003e-06	6.596316832866857	0	0.0	0.0	0.0	0.0
1373	2017-03-22 09:25:59.450876	GAM	0.00034882	1.747622079681605	0	0.0	0.0	0.0	0.0
1374	2017-03-22 09:27:00.547997	GAME	0.00023675	86.58639209717512	1	0.0	0.0	0.0	1.0
1375	2017-03-22 09:28:01.992213	GreenBacks	7.21e-06	0.41668350956490574	0	0.0	0.0	0.0	0.0
1376	2017-03-22 09:29:02.986636	GBYTE	0.06380001	13.666540026664734	2	0.0	0.0	0.0	1.0
1378	2017-03-22 09:31:20.038941	Gems	2.15e-06	0.0	0	0.0	0.0	0.0	0.0
1379	2017-03-22 09:32:21.321019	GoldCoin	1.764e-05	2.022793035436269	100	0.20734999999999995	0.00404	0.6422190000000012	0.78861
1380	2017-03-22 09:33:22.629783	GNT	4.589e-05	1174.2903679753908	1	0.0	0.0	0.0	1.0
1381	2017-03-22 09:34:24.009770	GOLOS	1.3699999999999998e-05	2.959869127254933	0	0.0	0.0	0.0	0.0
1382	2017-03-22 09:35:25.055723	Gridcoin	6.43e-06	21.483694874546266	0	0.0	0.0	0.0	0.0
1383	2017-03-22 09:36:26.077835	GroestlCoin	6.25e-06	0.5321389093878679	0	0.0	0.0	0.0	0.0
1384	2017-03-22 09:37:27.077790	HKG	3.137e-05	0.7045644699828699	0	0.0	0.0	0.0	0.0
1385	2017-03-22 09:38:28.076060	HMP	2e-08	12.005114860811176	0	0.0	0.0	0.0	0.0
1386	2017-03-22 09:39:29.046413	HTC	1e-08	0.0	0	0.0	0.0	0.0	0.0
1387	2017-03-22 09:40:30.052347	Huntercoin	2.522e-05	5.97467406000942	0	0.0	0.0	0.0	0.0
1389	2017-03-22 09:42:32.013458	i0Coin	8.09e-06	0.0	0	0.0	0.0	0.0	0.0
1390	2017-03-22 09:43:33.020147	ICN	5.8e-07	0.0009960215538740158	0	0.0	0.0	0.0	0.0
1391	2017-03-22 09:44:34.026889	InfiniteCoin	1e-08	1.0321887454774148	0	0.0	0.0	0.0	0.0
1392	2017-03-22 09:45:34.953721	IOCoin	0.00041094	7.814711836583421	2	0.097	0.0	0.35135	0.903
1393	2017-03-22 09:46:36.169710	ION	0.00018219	3.358131118642632	0	0.0	0.0	0.0	0.0
1394	2017-03-22 09:47:37.149706	JoinCoin	0.00012771	0.40156981331529096	0	0.0	0.0	0.0	0.0
1395	2017-03-22 09:48:38.157225	CoinMarketsCoin	0.00011327	0.0	0	0.0	0.0	0.0	0.0
1396	2017-03-22 09:49:39.077835	JINN	0.0	0.0	0	0.0	0.0	0.0	0.0
1397	2017-03-22 09:50:40.057726	JWL	1.457e-05	1.4532506684772668	0	0.0	0.0	0.0	0.0
1398	2017-03-22 09:51:41.103189	LBC	2.896e-05	131.37508510798216	1	0.172	0.0	0.3595	0.828
1399	2017-03-22 09:52:42.179691	LMC	1.103e-05	0.6304798170458525	0	0.0	0.0	0.0	0.0
1400	2017-03-22 09:53:43.174219	LSK	0.00026139	1478.7222636159051	3	0.16033333333333333	0.0	0.3570666666666667	0.8396666666666667
1401	2017-03-22 09:54:44.788528	Litecoin	0.00371843	2153.8483650142184	9	0.047444444444444435	0.04711111111111111	0.011366666666666659	0.9054444444444444
1402	2017-03-22 09:55:46.162329	MaidSafeCoin	0.0001671	344.75934433109643	1	0.265	0.0	0.6597	0.735
1403	2017-03-22 09:56:47.325299	MegaCoin	1.229e-05	2.0039562616754383	0	0.0	0.0	0.0	0.0
1404	2017-03-22 09:57:48.297726	Mintcoin	3.3e-07	0.0	0	0.0	0.0	0.0	0.0
1405	2017-03-22 09:58:49.336859	MNM	1.698e-05	0.2627853900496304	0	0.0	0.0	0.0	0.0
1406	2017-03-22 09:59:50.285129	MonaCoin	3.8e-05	1.3247690762416704	0	0.0	0.0	0.0	0.0
1407	2017-03-22 10:00:51.209718	MoonCoin	5.429600000000001e-10	0.17308362951225498	0	0.0	0.0	0.0	0.0
1408	2017-03-22 10:01:52.186835	Mazacoin	1.5e-07	0.1606958508491516	0	0.0	0.0	0.0	0.0
1409	2017-03-22 10:02:53.223028	NautilusCoin	0.00010487	239.61088427016514	2	0.17400000000000002	0.0	0.2143	0.8260000000000001
1410	2017-03-22 10:03:54.262563	NavajoCoin	5.178e-05	41.77202192321421	2	0.229	0.0	0.55575	0.7709999999999999
1411	2017-03-22 10:04:55.446564	NeosCoin	0.00021715	5.436553217318632	2	0.175	0.0	0.2559	0.825
1412	2017-03-22 10:05:56.406183	GuldenCoin	2.393e-05	54.38484868462065	0	0.0	0.0	0.0	0.0
1413	2017-03-22 10:06:57.504118	Namecoin	0.00058	163.23241742173477	0	0.0	0.0	0.0	0.0
1414	2017-03-22 10:07:58.809554	NobleCoin	1e-07	4.874614407293848	1	0.107	0.0	0.2023	0.893
1415	2017-03-22 10:08:59.872401	DNotes	5.44e-06	1.8606924865162	0	0.0	0.0	0.0	0.0
1416	2017-03-22 10:10:00.913982	NuShares	1.8e-07	35.82297084107996	6	0.09800000000000003	0.04566666666666666	0.155	0.8563333333333333
1417	2017-03-22 10:11:02.002847	Novacoin	0.00247	347.7763942580754	0	0.0	0.0	0.0	0.0
1418	2017-03-22 10:12:02.953726	NXC	6.1e-05	123.39472737908363	1	0.261	0.0	0.6486	0.7390000000000001
1419	2017-03-22 10:13:04.013830	NXS	0.00017011	31.578135145828128	0	0.0	0.0	0.0	0.0
1420	2017-03-22 10:14:05.077807	Nxt	1.003e-05	370.84454444196	36	0.08983333333333335	0.04772222222222223	0.09754444444444448	0.8624444444444443
1421	2017-03-22 10:15:06.315142	OBITS	0.0001354	0.0	0	0.0	0.0	0.0	0.0
1422	2017-03-22 10:16:07.255907	OK	8.59e-06	2.1911043709887323	1	0.0	0.184	-0.4019	0.816
1423	2017-03-22 10:17:08.333728	OMNI	0.00449999	8.899309016203912	0	0.0	0.0	0.0	0.0
1424	2017-03-22 10:18:09.381087	Orbitcoin	5.151e-05	0.004566886963381468	0	0.0	0.0	0.0	0.0
1425	2017-03-22 10:19:10.332316	PASC	0.00022459	213.8083325624466	7	0.08514285714285715	0.054000000000000006	-0.005642857142857132	0.8608571428571429
1426	2017-03-22 10:20:11.664047	PDC	1.0199999999999999e-05	0.03517540084430948	0	0.0	0.0	0.0	0.0
1427	2017-03-22 10:21:12.626462	PinkCoin	7.9e-07	22.765303315769412	0	0.0	0.0	0.0	0.0
1428	2017-03-22 10:22:13.621577	PIVX	0.00054369	1323.4281409499235	12	0.05275	0.0	0.09038333333333333	0.94725
1429	2017-03-22 10:23:21.163629	Post	9.99e-06	0.5451255546067841	1	0.0	0.0	0.0	1.0
1430	2017-03-22 10:24:22.241321	PotCoin	1.708e-05	203.9872383283416	10	0.1457	0.0231	0.29813	0.8312000000000002
1431	2017-03-22 10:25:23.511570	Peercoin	0.00054	238.36711983216344	0	0.0	0.0	0.0	0.0
1432	2017-03-22 10:26:24.502883	PUTIN	2.49e-06	33.81454499810934	0	0.0	0.0	0.0	0.0
1433	2017-03-22 10:27:25.436232	Qora	8e-08	14.823749015702095	0	0.0	0.0	0.0	0.0
1434	2017-03-22 10:28:26.447566	Quarkcoin	1.2e-06	0.283933449536562	0	0.0	0.0	0.0	0.0
1435	2017-03-22 10:29:27.399865	RADS	0.0006683	57.60895289527252	1	0.0	0.0	0.0	1.0
1436	2017-03-22 10:30:28.663365	RubyCoin	0.00021768	8.338242678379173	0	0.0	0.0	0.0	0.0
1437	2017-03-22 10:31:29.552641	Reddcoin	3e-08	1.5559599941018856	0	0.0	0.0	0.0	0.0
1438	2017-03-22 10:32:30.523656	REP	0.00760519	529.0251102637317	5	0.0492	0.0722	0.15494000000000002	0.8785999999999999
1439	2017-03-22 10:33:31.755340	Riecoin	1.144e-05	13.803810875733689	0	0.0	0.0	0.0	0.0
1440	2017-03-22 10:34:32.810983	RISE	2.76e-06	4.3362067372509046	0	0.0	0.0	0.0	0.0
1441	2017-03-22 10:35:33.797367	SAR	3.9399999999999995e-05	0.0	0	0.0	0.0	0.0	0.0
1442	2017-03-22 10:36:34.753182	SBD	0.00090796	24.12238917616197	0	0.0	0.0	0.0	0.0
1443	2017-03-22 10:37:35.775673	SilkCoin	5.9e-07	670.3707951232791	19	0.16784210526315793	0.06289473684210525	0.1916052631578948	0.7692631578947369
1444	2017-03-22 10:38:37.206608	SCN	1.26e-06	0.0	0	0.0	0.0	0.0	0.0
1445	2017-03-22 10:39:38.177976	ScotCoin	2.3e-07	0.0	0	0.0	0.0	0.0	0.0
1446	2017-03-22 10:40:39.131903	ShadowCash	0.00191555	574.951739017677	4	0.0	0.11025	-0.357525	0.88975
1447	2017-03-22 10:41:40.383502	ScarceCoin	3.8e-07	2.5611343400848803	1	0.0	0.0	0.0	1.0
1448	2017-03-22 10:42:41.386273	SIB	0.00014216	2.8469372559922728	0	0.0	0.0	0.0	0.0
1449	2017-03-22 10:43:42.339701	StorjCoin X	0.0001626	66.60525338933803	2	0.0965	0.1035	-0.0258	0.8
1450	2017-03-22 10:44:43.369330	SLK	1.626e-05	0.0	0	0.0	0.0	0.0	0.0
1451	2017-03-22 10:45:44.329743	SolarCoin	0.00010701	7.289627545738767	0	0.0	0.0	0.0	0.0
1452	2017-03-22 10:46:45.308584	SLS	0.00064	0.03159963386133313	0	0.0	0.0	0.0	0.0
1453	2017-03-22 10:47:46.265796	SNGLS	2.057e-05	29.74496491160244	0	0.0	0.0	0.0	0.0
1454	2017-03-22 10:48:47.254471	StartCoin	3.66e-06	6.550836965736314	5	0.0	0.0	0.0	1.0
1455	2017-03-22 10:49:48.273706	STEEM	0.00015332	553.5199880683076	4	0.15725	0.0	0.2907	0.84275
1456	2017-03-22 10:50:49.481759	STRAT	0.00012047	452.7465536594391	21	0.1534761904761905	0.004476190476190477	0.2798714285714285	0.8420476190476189
1457	2017-03-22 10:51:50.912472	SysCoin	1.124e-05	207.2122752655632	9	0.05966666666666667	0.06044444444444445	0.06438888888888887	0.8798888888888889
1458	2017-03-22 10:52:52.245412	Fedoracoin	1e-08	1.3331269357511435	0	0.0	0.0	0.0	0.0
1459	2017-03-22 10:53:53.206243	TRIG	2.2100000000000002e-05	0.1846874741604552	1	0.111	0.0	0.3612	0.889
1460	2017-03-22 10:54:54.217731	Trump	6.798e-05	6.540079270520287	0	0.0	0.0	0.0	0.0
1461	2017-03-22 10:55:55.248587	UniverseCoin	3e-08	0.023178226104290104	1	0.0	0.0	0.0	1.0
1463	2017-03-22 10:58:18.077819	Unobtanium	0.00226696	1.4435579511643588	0	0.0	0.0	0.0	0.0
1464	2017-03-22 10:59:19.077853	Tether	0.0010989	0.06102910717099619	0	0.0	0.0	0.0	0.0
1465	2017-03-22 11:00:20.077830	ViaCoin	5.136e-05	14.792057725768244	1	0.0	0.0	0.0	1.0
1466	2017-03-22 11:01:21.426622	VIDZ	6.1e-07	0.18827503921056632	0	0.0	0.0	0.0	0.0
1467	2017-03-22 11:02:40.297727	Voxels	1e-05	122.13359014585149	5	0.1918	0.0	0.43662	0.8082
1468	2017-03-22 11:03:41.518763	VPNCoin	0.00031542	8537.847214741034	0	0.0	0.0	0.0	0.0
1469	2017-03-22 11:04:42.558907	VeriCoin	2.9999999999999997e-05	12.309539130462925	0	0.0	0.0	0.0	0.0
1470	2017-03-22 11:05:43.457509	VRS	2.9999999999999997e-05	14.665332216584911	2	0.0935	0.0	0.1591	0.9065
1471	2017-03-22 11:06:44.514927	VertCoin	4.2499999999999996e-05	13.85532317246907	1	0.0	0.0	0.0	1.0
1472	2017-03-22 11:07:45.475421	vTorrent	6.004e-05	6.949437625124119	0	0.0	0.0	0.0	0.0
1473	2017-03-22 11:08:46.534321	OCEANWAVE	0.00025784	57.89966165221996	6	0.04533333333333334	0.0	0.10415	0.9546666666666668
1474	2017-03-22 11:09:47.785742	WBB	0.0003	4.00931837776443	0	0.0	0.0	0.0	0.0
1475	2017-03-22 11:10:48.855329	WorldCoin	3.84e-06	0.6463199683336037	5	0.0	0.0	0.0	1.0
1476	2017-03-22 11:11:50.077808	XAUR	7.026e-05	4.906631057325285	0	0.0	0.0	0.0	0.0
1477	2017-03-22 11:12:51.096855	Cryptonite	7e-07	1.8940046597272158	0	0.0	0.0	0.0	0.0
1478	2017-03-22 11:13:52.060579	Counterparty	0.0028	42.67123655296387	1	0.0	0.0	0.0	1.0
1479	2017-03-22 11:14:53.192337	DuckNote	1e-07	3.8258433131923084	0	0.0	0.0	0.0	0.0
1480	2017-03-22 11:15:54.077824	NEM	1.525e-05	932.3973762811047	3	0.0	0.0	0.0	1.0
1481	2017-03-22 11:16:55.308549	XHI	2.64e-06	14.418250577989964	0	0.0	0.0	0.0	0.0
1482	2017-03-22 11:17:56.261605	XLM	1.9e-06	272.5534109694002	0	0.0	0.0	0.0	0.0
1483	2017-03-22 11:18:57.312866	Monero	0.02072	5184.673569627972	29	0.03493103448275862	0.001689655172413793	0.11574137931034482	0.963413793103448
1484	2017-03-22 11:19:58.650312	PrimeCoin	5.214e-05	15.383826478428382	0	0.0	0.0	0.0	0.0
1485	2017-03-22 11:20:59.589703	Ripple	6.55e-06	1050.6643414293467	0	0.0	0.0	0.0	0.0
1486	2017-03-22 11:22:00.796935	XSPEC	2.2100000000000002e-05	0.09628671265663513	0	0.0	0.0	0.0	0.0
1487	2017-03-22 11:23:18.566115	XVC	4.952e-05	7.275751108594703	0	0.0	0.0	0.0	0.0
1488	2017-03-22 11:24:19.469717	XVG	1e-08	0.9381643468586844	1	0.153	0.0	0.4404	0.847
1489	2017-03-22 11:25:20.412773	XZC	0.00433131	511.6564986421353	0	0.0	0.0	0.0	0.0
1490	2017-03-22 11:26:21.387491	YBCoin	0.039	1978.448747353821	0	0.0	0.0	0.0	0.0
1491	2017-03-22 11:27:22.295211	YOC	1.209e-05	9.637641596422547	1	0.0	0.0	0.0	1.0
1492	2017-03-22 11:28:23.305719	ZcCoin	2.8000000000000013e-05	18.614052250092	0	0.0	0.0	0.0	0.0
1493	2017-03-22 11:29:24.244006	ZCL	0.00191863	47.428892380092286	0	0.0	0.0	0.0	0.0
1494	2017-03-22 11:30:25.279495	ZEC	0.06408774	3104.1480737806396	9	0.06255555555555553	0.019666666666666662	0.06604444444444445	0.9177777777777778
1495	2017-03-22 11:31:26.797527	ZetaCoin	1.38e-06	0.014130166486303141	0	0.0	0.0	0.0	0.0
1496	2017-03-22 11:32:27.775443	ADCN	2.752e-05	2.4310760926396955	0	0.0	0.0	0.0	0.0
1497	2017-03-22 11:33:28.736942	ADZ	1.666e-05	3.0774013412883505	0	0.0	0.0	0.0	0.0
1498	2017-03-22 11:34:29.690519	AEON Coin	0.00017549	2.42884325486375	0	0.0	0.0	0.0	0.0
1499	2017-03-22 11:35:30.666300	AGRS	9.1e-05	1.4416490745497867	0	0.0	0.0	0.0	0.0
1500	2017-03-22 11:36:31.625757	AMBER	2.14e-06	0.2299024185469364	0	0.0	0.0	0.0	0.0
1501	2017-03-22 11:37:32.658169	AMP	8.551e-05	863.7241610810161	7	0.31042857142857144	0.0	0.5604000000000001	0.6895714285714286
1502	2017-03-22 11:38:34.015528	ANS	0.00015888	19.760670690098774	0	0.0	0.0	0.0	0.0
1503	2017-03-22 11:39:35.049740	Applecoin	8.552e-05	29.16576300955472	1	0.0	0.0	0.0	1.0
1504	2017-03-22 11:40:36.065757	ARC	1.622e-05	0.16169408212590494	2	0.067	0.0	0.08895	0.9329999999999999
1505	2017-03-22 11:41:37.077825	ARDR	1.976e-05	318.951733388938	3	0.11133333333333333	0.0	0.13486666666666666	0.8886666666666666
1506	2017-03-22 11:42:38.359475	ATX	3e-06	0.031937553445459343	0	0.0	0.0	0.0	0.0
1507	2017-03-22 11:43:39.402961	Auroracoin	0.00013939	1.3006529250415042	0	0.0	0.0	0.0	0.0
1508	2017-03-22 11:44:40.317534	BASH	3.7e-07	0.002942058854387141	0	0.0	0.0	0.0	0.0
1509	2017-03-22 11:45:41.393988	BitBay	6.08e-06	211.4412967876997	3	0.0	0.0	0.0	1.0
1510	2017-03-22 11:46:42.603542	Boolberry	0.00029546	34.248180564772035	0	0.0	0.0	0.0	0.0
1511	2017-03-22 11:47:43.626182	BTCtalkcoin	0.67	661.1836478382307	0	0.0	0.0	0.0	0.0
1512	2017-03-22 11:48:44.659688	ByteCoin	4e-08	9.899819126277814	1	0.107	0.0	0.2023	0.893
1513	2017-03-22 11:49:45.778988	BCY	0.00018	13.295167885880801	0	0.0	0.0	0.0	0.0
1514	2017-03-22 11:50:46.793775	BellaCoin	5.201e-05	123.48141462931379	0	0.0	0.0	0.0	0.0
1515	2017-03-22 11:51:47.783062	BlackCoin	4.241e-05	59.68337140652139	1	0.172	0.0	0.3612	0.828
1516	2017-03-22 11:52:48.985735	Blocknet shares	0.00044977	30.542818658053875	2	0.191	0.07	0.32365	0.7395
1517	2017-03-22 11:53:50.314316	BoostCoin	2.682e-05	3.852596042236761	0	0.0	0.0	0.0	0.0
1519	2017-03-22 11:55:52.289856	BRK	2.425e-05	0.38839931110851467	0	0.0	0.0	0.0	0.0
1520	2017-03-22 11:56:53.325426	BRX	8e-05	0.17182438378222287	0	0.0	0.0	0.0	0.0
1522	2017-03-22 11:59:17.680669	BitCoinDark	0.00406026	2.32569257360872	0	0.0	0.0	0.0	0.0
1523	2017-03-22 12:00:18.637150	Bitmark	0.00022537	27.038027208298445	2	0.0	0.0535	-0.1691	0.9465
1524	2017-03-22 12:01:19.652658	BitShares	5e-06	489.4791325808236	0	0.0	0.0	0.0	0.0
1525	2017-03-22 12:02:22.203141	Burst	1.15e-06	49.856794226419886	4	0.0	0.0	0.0	1.0
1526	2017-03-22 12:03:23.434432	CannabisCoin	2.79e-06	0.9388044499476922	6	0.02716666666666667	0.0	0.08510000000000001	0.9728333333333332
1527	2017-03-22 12:04:24.665625	CLAMS	0.00085816	30.44912429444957	0	0.0	0.0	0.0	0.0
1528	2017-03-22 12:05:25.639747	CloakCoin	0.000515	9.057929311413318	0	0.0	0.0	0.0	0.0
1530	2017-03-22 12:07:27.752253	CRBIT	1.237e-05	0.0	4	0.0	0.0	0.0	1.0
1531	2017-03-22 12:08:28.997734	CureCoin	5.485e-05	25.294834992109827	0	0.0	0.0	0.0	0.0
1532	2017-03-22 12:09:30.039585	CV2	1e-08	0.0	4	0.0	0.233	-0.35775	0.767
1533	2017-03-22 12:10:31.425426	DAR	5.584e-05	64.71412764117122	3	0.19433333333333333	0.0	0.411	0.8056666666666666
1534	2017-03-22 12:11:32.656097	DASH	0.09097049	6362.488831316162	39	0.052615384615384606	0.01956410256410257	0.1291	0.927846153846154
1535	2017-03-22 12:12:34.144623	DBIC	0.00020998	0.5644533981306773	0	0.0	0.0	0.0	0.0
1536	2017-03-22 12:13:35.131932	DCR	0.005372999999999999	338.85389319892863	6	0.0	0.0	0.0	1.0
1537	2017-03-22 12:14:36.446202	DigiByte	3.3e-07	188.68471471464733	12	0.19916666666666666	0.016833333333333332	0.3457916666666667	0.7839999999999998
1538	2017-03-22 12:15:37.661651	Digitalcoin	5.47e-06	0.464656356272242	0	0.0	0.0	0.0	0.0
1539	2017-03-22 12:16:38.687551	DarkGold	0.0153	41.469015393945064	2	0.0	0.0	0.0	1.0
1540	2017-03-22 12:17:39.593711	Dimecoin	1e-08	0.21161405951077256	0	0.0	0.0	0.0	0.0
1541	2017-03-22 12:18:40.571642	Diamond	0.0002809	0.2686083104017598	0	0.0	0.0	0.0	0.0
1542	2017-03-22 12:19:41.610724	DogeCoin	2.2e-07	285.37795773205767	3	0.20833333333333331	0.11566666666666665	0.2394	0.6759999999999999
1543	2017-03-22 12:20:42.889775	EarthCoin	9e-08	14.184130886719	0	0.0	0.0	0.0	0.0
1544	2017-03-22 12:21:43.920600	EDR	0.001315	0.1095525746641215	1	0.0	0.0	0.0	1.0
1545	2017-03-22 12:22:44.899244	ElectronicGulden	1.448e-05	0.2428698069902563	0	0.0	0.0	0.0	0.0
1546	2017-03-22 12:23:45.853044	EGC	1.275e-05	2.945328233065084	0	0.0	0.0	0.0	0.0
1547	2017-03-22 12:24:46.812758	Emercoin	0.00028966	194.77950984505333	3	0.14	0.08	0.1328666666666667	0.7799999999999999
1548	2017-03-22 12:25:48.077781	Einsteinium	2.85e-06	243.69546904182064	39	0.01943589743589744	0.0	0.013187179487179486	0.9805641025641024
1549	2017-03-22 12:26:49.558302	EnergyCoin	4.28e-06	0.8367564309155568	0	0.0	0.0	0.0	0.0
1550	2017-03-22 12:27:53.855934	EuropeCoin	2.946e-05	2.457402654341422	0	0.0	0.0	0.0	0.0
1551	2017-03-22 12:28:54.848938	Ethercoin	0.0021106	12241.654569388973	22	0.066	0.02359090909090909	0.13105454545454542	0.9103636363636364
1552	2017-03-22 12:29:56.362566	ETH	0.03825999	30751.87314997931	53	0.03162264150943396	0.009037735849056604	0.06944905660377358	0.9593584905660378
1553	2017-03-22 12:30:57.793726	EXP	0.00036832	76.49720834117906	0	0.0	0.0	0.0	0.0
1554	2017-03-22 12:31:58.785743	Faircoin	2.48e-05	2.3448413420701404	0	0.0	0.0	0.0	0.0
1555	2017-03-22 12:32:59.762514	Fuel2Coin	1.89e-06	0.2999066981719807	100	0.0014099999999999998	0.0	0.004215	0.99859
1556	2017-03-22 12:34:01.284948	FCT	0.00314693	765.8768892925	2	0.266	0.0	0.3612	0.7340000000000001
1557	2017-03-22 12:35:02.503991	FoldingCoin	1.35e-06	48.5708639548393	1	0.0	0.0	0.0	1.0
1558	2017-03-22 12:36:03.623353	FlorinCoin	8e-06	21.85580371748437	0	0.0	0.0	0.0	0.0
1559	2017-03-22 12:37:16.419642	Feathercoin	1.0300000000000001e-05	21.16101490606847	5	0.128	0.0	0.29600000000000004	0.8720000000000001
1560	2017-03-22 12:38:17.411880	GAM	0.00032	2.083972570020705	0	0.0	0.0	0.0	0.0
1561	2017-03-22 12:39:18.442411	GAME	0.00023387	75.41159662790595	2	0.0	0.0	0.0	1.0
1562	2017-03-22 12:40:19.882207	GreenBacks	7.8e-06	0.4180766604669097	0	0.0	0.0	0.0	0.0
1563	2017-03-22 12:41:20.865214	GBYTE	0.0625	19.76557883620262	2	0.3285	0.0	0.7574000000000001	0.6715
1565	2017-03-22 12:43:22.899914	Gems	2.15e-06	0.0	0	0.0	0.0	0.0	0.0
1566	2017-03-22 12:44:23.953717	GoldCoin	1.775e-05	2.023839607069466	74	0.04966216216216216	0.026972972972972967	0.05433243243243243	0.9233513513513514
1567	2017-03-22 12:45:25.446634	GNT	4.323e-05	1117.4657846140226	6	0.09666666666666668	0.0	0.195	0.9033333333333332
1568	2017-03-22 12:46:26.733991	GOLOS	1.459e-05	2.935965134063736	0	0.0	0.0	0.0	0.0
1569	2017-03-22 12:47:27.719145	Gridcoin	6.31e-06	23.043396888038824	4	0.11525	0.0	0.32895	0.8847500000000001
1570	2017-03-22 12:48:28.709701	GroestlCoin	6.22e-06	0.5304293141816743	0	0.0	0.0	0.0	0.0
1571	2017-03-22 12:49:29.676697	HKG	3.02e-05	1.0802796884672716	0	0.0	0.0	0.0	0.0
1572	2017-03-22 12:50:30.861729	HMP	2e-08	8.225616993193967	0	0.0	0.0	0.0	0.0
1573	2017-03-22 12:51:31.769738	HTC	1e-08	9.999999747378753e-05	0	0.0	0.0	0.0	0.0
1574	2017-03-22 12:52:32.735644	Huntercoin	2.6000000000000002e-05	6.060625988058746	0	0.0	0.0	0.0	0.0
1576	2017-03-22 12:54:34.700784	i0Coin	8.09e-06	0.0	0	0.0	0.0	0.0	0.0
1577	2017-03-22 12:55:35.652648	ICN	5.8e-07	0.0011120215567643754	0	0.0	0.0	0.0	0.0
1578	2017-03-22 12:56:36.844613	InfiniteCoin	1e-08	1.1383725574768764	0	0.0	0.0	0.0	0.0
1579	2017-03-22 12:57:37.835904	IOCoin	0.0003975	9.267556755098868	5	0.07759999999999999	0.0	0.28108	0.9224
1580	2017-03-22 12:58:39.056170	ION	0.00018178	3.140538222680334	0	0.0	0.0	0.0	0.0
1581	2017-03-22 12:59:40.073623	JoinCoin	0.00012571	0.4058130990015343	0	0.0	0.0	0.0	0.0
1582	2017-03-22 13:00:41.042049	CoinMarketsCoin	0.00011327	0.0	0	0.0	0.0	0.0	0.0
1583	2017-03-22 13:01:41.998090	JINN	0.0	0.0	0	0.0	0.0	0.0	0.0
1584	2017-03-22 13:02:42.952539	JWL	1.468e-05	1.4701241329312325	0	0.0	0.0	0.0	0.0
1585	2017-03-22 13:03:43.968881	LBC	2.864e-05	109.50039132498205	2	0.0955	0.0	0.2362	0.9045
1586	2017-03-22 13:04:45.077841	LMC	1.103e-05	0.4351149047724903	0	0.0	0.0	0.0	0.0
1587	2017-03-22 13:05:46.021049	LSK	0.00023732	1411.5396055199226	13	0.029538461538461538	0.0	0.06830769230769232	0.9704615384615384
1588	2017-03-22 13:06:47.902942	Litecoin	0.00372777	2191.3335262530427	10	0.016800000000000002	0.0049	0.0636	0.9784
1589	2017-03-22 13:07:49.320457	MaidSafeCoin	0.00016412	348.90889495974244	1	0.168	0.049	0.636	0.784
1590	2017-03-22 13:08:50.569748	MegaCoin	1.23e-05	2.10503270215629	0	0.0	0.0	0.0	0.0
1591	2017-03-22 13:09:51.554782	Mintcoin	3.3e-07	0.0	0	0.0	0.0	0.0	0.0
1592	2017-03-22 13:10:52.505951	MNM	1.373e-05	0.2694209969166987	0	0.0	0.0	0.0	0.0
1593	2017-03-22 13:11:53.438002	MonaCoin	3.524e-05	1.033725585010172	0	0.0	0.0	0.0	0.0
1594	2017-03-22 13:12:55.013847	MoonCoin	6.210046e-10	0.1958270593259749	0	0.0	0.0	0.0	0.0
1595	2017-03-22 13:13:56.375991	Mazacoin	1.5e-07	0.17742086248472333	0	0.0	0.0	0.0	0.0
1596	2017-03-22 13:14:57.335810	NautilusCoin	0.00010988	289.40967948222533	10	0.23680000000000004	0.0234	0.33403	0.7398
1597	2017-03-22 13:16:20.077749	NavajoCoin	5.550000000000003e-05	132.29512135777622	23	0.15452173913043474	0.0	0.2803521739130435	0.8454782608695652
1598	2017-03-22 13:17:21.269987	NeosCoin	0.00021194	5.384859246319691	0	0.0	0.0	0.0	0.0
1599	2017-03-22 13:18:22.357243	GuldenCoin	2.202e-05	43.21074509992777	1	0.0	0.0	0.0	1.0
1600	2017-03-22 13:19:23.386690	Namecoin	0.00059	238.79949097726887	3	0.205	0.0	0.4404000000000001	0.795
1601	2017-03-22 13:20:24.386081	NobleCoin	9e-08	5.5738311875466025	1	0.0	0.0	0.0	1.0
1602	2017-03-22 13:21:25.298805	DNotes	5.53e-06	2.8054300446383422	0	0.0	0.0	0.0	0.0
1603	2017-03-22 13:22:26.273576	NuShares	1.8e-07	27.47188651189208	2	0.064	0.0	0.14800000000000002	0.936
1604	2017-03-22 13:23:27.262859	Novacoin	0.00246	347.22849199628763	0	0.0	0.0	0.0	0.0
1605	2017-03-22 13:24:28.243078	NXC	5.550000000000003e-05	122.24872239489923	16	0.0	0.0150625	-0.01414375	0.9849375
1606	2017-03-22 13:25:29.492986	NXS	0.00017594	32.97765775024891	0	0.0	0.0	0.0	0.0
1607	2017-03-22 13:26:30.486383	Nxt	1.002e-05	452.1986579995031	4	0.0	0.095	-0.1424	0.905
1608	2017-03-22 13:27:31.742640	OBITS	0.0001354	0.0	0	0.0	0.0	0.0	0.0
1609	2017-03-22 13:28:32.717041	OK	7.96e-06	3.590011162363143	1	0.0	0.0	0.0	1.0
1610	2017-03-22 13:29:33.718862	OMNI	0.00459947	10.19317412320379	0	0.0	0.0	0.0	0.0
1611	2017-03-22 13:30:34.752360	Orbitcoin	5.151e-05	0.004566886963381468	0	0.0	0.0	0.0	0.0
1612	2017-03-22 13:31:35.666646	PASC	0.0002259	206.43807846307755	2	0.1315	0.1275	0.01040000000000002	0.741
1613	2017-03-22 13:32:36.926810	PDC	9.94e-06	0.5917388134985231	0	0.0	0.0	0.0	0.0
1614	2017-03-22 13:33:37.903283	PinkCoin	7.9e-07	23.561480696138464	0	0.0	0.0	0.0	0.0
1615	2017-03-22 13:34:38.980733	PIVX	0.00052882	1377.5798727911895	10	0.1095	0.0049	0.24735	0.8856999999999999
1616	2017-03-22 13:35:40.619058	Post	1.018e-05	0.4721093855187064	1	0.0	0.0	0.0	1.0
1617	2017-03-22 13:36:41.679267	PotCoin	1.639e-05	232.3804518596787	2	0.0	0.0	0.0	1.0
1618	2017-03-22 13:37:43.077780	Peercoin	0.00055	230.5141500432198	0	0.0	0.0	0.0	0.0
1619	2017-03-22 13:38:44.260384	PUTIN	2.5e-06	33.208425035700195	0	0.0	0.0	0.0	0.0
1620	2017-03-22 13:39:45.234938	Qora	8e-08	15.789587794406662	1	0.107	0.0	0.2023	0.893
1621	2017-03-22 13:40:46.152847	Quarkcoin	1.2e-06	0.26340699195861816	0	0.0	0.0	0.0	0.0
1622	2017-03-22 13:41:47.171935	RADS	0.00069855	57.04576271446422	4	0.08575	0.0	0.1096	0.91425
1623	2017-03-22 13:42:48.297727	RubyCoin	0.00021754	8.362550070334692	0	0.0	0.0	0.0	0.0
1624	2017-03-22 13:43:49.285532	Reddcoin	2e-08	1.6487107479704122	0	0.0	0.0	0.0	0.0
1625	2017-03-22 13:44:50.255718	REP	0.007563899999999998	483.9923312625869	0	0.0	0.0	0.0	0.0
1626	2017-03-22 13:45:51.462876	Riecoin	1.165e-05	15.402541351838687	0	0.0	0.0	0.0	0.0
1627	2017-03-22 13:46:52.487239	RISE	3.81e-06	5.272630940968156	0	0.0	0.0	0.0	0.0
1628	2017-03-22 13:47:55.318779	SAR	3.9399999999999995e-05	0.0	0	0.0	0.0	0.0	0.0
1629	2017-03-22 13:48:56.283326	SBD	0.00093074	26.40544920013053	0	0.0	0.0	0.0	0.0
1630	2017-03-22 13:49:57.327102	SilkCoin	5.5e-07	724.8413823768499	26	0.14723076923076925	0.04196153846153846	0.22293076923076927	0.8108076923076923
1631	2017-03-22 13:51:16.566028	SCN	1.26e-06	0.0	0	0.0	0.0	0.0	0.0
1632	2017-03-22 13:52:17.518509	ScotCoin	2.3e-07	0.0	0	0.0	0.0	0.0	0.0
1633	2017-03-22 13:53:26.077814	ShadowCash	0.00181228	556.8218246762117	6	0.17066666666666666	0.04083333333333333	0.6459333333333334	0.7893333333333333
1634	2017-03-22 13:54:27.242984	ScarceCoin	3.3e-07	5.390986842412293	4	0.0	0.0	0.0	1.0
1635	2017-03-22 13:55:28.262216	SIB	0.00013627	2.7346941293476474	0	0.0	0.0	0.0	0.0
1636	2017-03-22 13:56:29.219518	StorjCoin X	0.00016167	79.24650141806342	1	0.0	0.0	0.0	1.0
1637	2017-03-22 13:57:30.394316	SLK	1.626e-05	0.0	0	0.0	0.0	0.0	0.0
1638	2017-03-22 13:58:31.363418	SolarCoin	0.00010979	7.327184575973844	0	0.0	0.0	0.0	0.0
1639	2017-03-22 13:59:32.405737	SLS	0.00060223	0.029542293515987694	0	0.0	0.0	0.0	0.0
1640	2017-03-22 14:00:33.402762	SNGLS	2.102e-05	28.450322224758573	0	0.0	0.0	0.0	0.0
1641	2017-03-22 14:01:34.439225	StartCoin	3.63e-06	8.933158110726453	1	0.0	0.0	0.0	1.0
1642	2017-03-22 14:02:35.495556	STEEM	0.000161	551.9606572285331	2	0.064	0.0	0.14800000000000002	0.936
1643	2017-03-22 14:03:36.707190	STRAT	0.00011976	390.97794327139854	19	0.05884210526315789	0.0	0.15241578947368425	0.9411578947368422
1644	2017-03-22 14:04:38.230988	SysCoin	1.148e-05	209.86264336745808	21	0.04123809523809524	0.021142857142857144	0.07577142857142857	0.9376190476190476
1645	2017-03-22 14:05:39.578884	Fedoracoin	1e-08	2.399792662386256	0	0.0	0.0	0.0	0.0
1646	2017-03-22 14:06:40.517094	TRIG	1.753e-05	0.17256867286050692	0	0.0	0.0	0.0	0.0
1647	2017-03-22 14:07:41.482830	Trump	6.509e-05	5.9174418583418396	2	0.0	0.0	0.0	1.0
1648	2017-03-22 14:08:42.502892	UniverseCoin	4e-08	0.02349156814863012	1	0.0	0.0	0.0	1.0
1650	2017-03-22 14:10:45.343662	Unobtanium	0.00224007	2.191419415800231	0	0.0	0.0	0.0	0.0
1651	2017-03-22 14:11:46.370565	Tether	0.0010989	0.060229071486419435	0	0.0	0.0	0.0	0.0
1652	2017-03-22 14:12:47.387093	ViaCoin	5.061e-05	16.50348443031544	6	0.07033333333333333	0.035	0.08953333333333335	0.8946666666666667
1653	2017-03-22 14:13:48.745716	VIDZ	6.4e-07	0.2507665953744436	0	0.0	0.0	0.0	0.0
1654	2017-03-22 14:14:49.688793	Voxels	1.053e-05	81.97891723446081	1	0.231	0.0	0.34	0.769
1655	2017-03-22 14:15:51.015099	VPNCoin	0.00034747	12287.713472768124	0	0.0	0.0	0.0	0.0
1656	2017-03-22 14:16:51.987748	VeriCoin	3.2500000000000004e-05	12.866472340333825	0	0.0	0.0	0.0	0.0
1657	2017-03-22 14:17:53.225708	VRS	3.079e-05	24.9592510493814	3	0.0	0.0	0.0	1.0
1658	2017-03-22 14:18:54.235137	VertCoin	4.374e-05	17.99579799879939	0	0.0	0.0	0.0	0.0
1659	2017-03-22 14:19:55.196588	vTorrent	6.005e-05	12.303079109988177	7	0.0	0.0	0.0	1.0
1660	2017-03-22 14:20:56.372940	OCEANWAVE	0.00026184	63.428597424004685	1	0.303	0.0	0.8043	0.6970000000000001
1661	2017-03-22 14:21:57.585412	WBB	0.00028418	6.033740859420504	0	0.0	0.0	0.0	0.0
1662	2017-03-22 14:22:58.534233	WorldCoin	4.84e-06	0.6614474760832438	3	0.0	0.0	0.0	1.0
1663	2017-03-22 14:23:59.756227	XAUR	6.8e-05	5.167719068587758	0	0.0	0.0	0.0	0.0
1664	2017-03-22 14:25:00.793543	Cryptonite	7e-07	1.4477580928942189	0	0.0	0.0	0.0	0.0
1665	2017-03-22 14:26:01.777882	Counterparty	0.00290694	49.9211234694977	5	0.0	0.0	0.0	1.0
1666	2017-03-22 14:27:02.858323	DuckNote	1e-07	4.669608732867347	0	0.0	0.0	0.0	0.0
1667	2017-03-22 14:28:03.918787	NEM	1.545e-05	1061.5663395421177	10	0.1848	0.0	0.29068000000000005	0.8152000000000001
1668	2017-03-22 14:29:05.225154	XHI	2.64e-06	14.355544818099586	0	0.0	0.0	0.0	0.0
1669	2017-03-22 14:30:15.540171	XLM	1.9e-06	265.2610757919139	0	0.0	0.0	0.0	0.0
1670	2017-03-22 14:31:16.601653	Monero	0.0201	4623.1468204762205	22	0.059363636363636375	0.00890909090909091	0.16857727272727274	0.9319090909090909
1671	2017-03-22 14:32:17.929773	PrimeCoin	5.28e-05	15.106222167032314	0	0.0	0.0	0.0	0.0
1672	2017-03-22 14:33:18.972861	Ripple	6.86e-06	1115.9397727843352	3	0.2366666666666667	0.0	0.4455	0.7633333333333333
1673	2017-03-22 14:34:20.439853	XSPEC	2.2100000000000002e-05	0.09628671265663513	0	0.0	0.0	0.0	0.0
1674	2017-03-22 14:35:21.449182	XVC	4.958e-05	9.111238681187386	2	0.191	0.0	0.4696	0.8089999999999999
1675	2017-03-22 14:36:22.454625	XVG	2e-08	1.00277246459882	0	0.0	0.0	0.0	0.0
1676	2017-03-22 14:37:23.459886	XZC	0.00433015	539.8750904211047	0	0.0	0.0	0.0	0.0
1677	2017-03-22 14:38:24.521189	YBCoin	0.039	2205.700505395221	0	0.0	0.0	0.0	0.0
1678	2017-03-22 14:39:25.829203	YOC	1.158e-05	8.847680910292757	0	0.0	0.0	0.0	0.0
1679	2017-03-22 14:40:27.095214	ZcCoin	2.8000000000000013e-05	18.184124055755998	0	0.0	0.0	0.0	0.0
1680	2017-03-22 14:41:28.077844	ZCL	0.00194999	47.11212697108567	0	0.0	0.0	0.0	0.0
1681	2017-03-22 14:42:29.013717	ZEC	0.06362285	3174.516474901935	21	0.04876190476190476	0.0	0.18106666666666665	0.9512380952380952
1682	2017-03-22 14:43:30.441783	ZetaCoin	1.38e-06	0.013956607199132885	0	0.0	0.0	0.0	0.0
1683	2017-03-22 14:44:31.425726	ADCN	2.869e-05	2.774257832137891	0	0.0	0.0	0.0	0.0
1684	2017-03-22 14:45:32.369306	ADZ	1.667e-05	3.1538151970598847	0	0.0	0.0	0.0	0.0
1685	2017-03-22 14:46:33.939747	AEON Coin	0.00017549	2.017462135001552	0	0.0	0.0	0.0	0.0
1686	2017-03-22 14:47:34.897656	AGRS	9.686e-05	1.5450680878711864	1	0.0	0.0	0.0	1.0
1687	2017-03-22 14:48:35.869223	AMBER	2.13e-06	0.2148134884527792	0	0.0	0.0	0.0	0.0
1688	2017-03-22 14:49:36.836909	AMP	8.447e-05	879.7127610184253	2	0.1055	0.0	0.17	0.8945000000000001
1689	2017-03-22 14:50:38.293744	ANS	0.0001537	19.52897024177946	0	0.0	0.0	0.0	0.0
1690	2017-03-22 14:51:39.269722	Applecoin	9.008e-05	28.091037755483235	1	0.0	0.0	0.0	1.0
1691	2017-03-22 14:52:40.242997	ARC	1.502e-05	0.21322054705524351	1	0.108	0.0	0.1779	0.892
1692	2017-03-22 14:53:41.277236	ARDR	1.928e-05	313.0470522949472	0	0.0	0.0	0.0	0.0
1693	2017-03-22 14:54:42.452443	ATX	2.97e-06	0.04139640278299338	0	0.0	0.0	0.0	0.0
1694	2017-03-22 14:55:43.491295	Auroracoin	0.0001395	1.3492369084269742	0	0.0	0.0	0.0	0.0
1695	2017-03-22 14:56:44.437980	BASH	3.7e-07	0.002942058854387141	2	0.0	0.0	0.0	1.0
1696	2017-03-22 14:57:45.548069	BitBay	5.94e-06	188.3544250295964	3	0.12566666666666668	0.0	0.29600000000000004	0.8743333333333333
1697	2017-03-22 14:58:47.316030	Boolberry	0.000286	23.00750199789681	0	0.0	0.0	0.0	0.0
1698	2017-03-22 14:59:48.297730	BTCtalkcoin	0.71428	645.8639125442086	0	0.0	0.0	0.0	0.0
1699	2017-03-22 15:00:49.225953	ByteCoin	4e-08	10.3406253923144	0	0.0	0.0	0.0	0.0
1700	2017-03-22 15:01:50.275241	BCY	0.00018004	14.463548903266199	1	0.0	0.0	0.0	1.0
1701	2017-03-22 15:02:51.301436	BellaCoin	4.996e-05	100.07824429869652	3	0.15166666666666667	0.0	0.3511333333333333	0.8483333333333333
1702	2017-03-22 15:03:52.329767	BlackCoin	4.293e-05	54.550532837792396	5	0.0526	0.0196	0.06942000000000001	0.9278
1703	2017-03-22 15:04:53.556778	Blocknet shares	0.00036914	33.385145150125034	10	0.1103	0.024	0.19454	0.8657
1704	2017-03-22 15:05:54.796707	BoostCoin	2.682e-05	3.8921457739180534	0	0.0	0.0	0.0	0.0
1706	2017-03-22 15:07:57.053678	BRK	2.05e-05	0.3857963406480849	14	0.13042857142857142	0.0	0.3256000000000001	0.8695714285714287
1707	2017-03-22 15:08:58.256777	BRX	8e-05	0.17182438378222287	12	0.010666666666666666	0.07416666666666667	-0.06870833333333336	0.9151666666666666
1709	2017-03-22 15:11:00.777638	BitCoinDark	0.00403356	2.3922266481658454	4	0.128	0.0	0.29600000000000004	0.872
1710	2017-03-22 15:12:01.801730	Bitmark	0.000241	26.53984166309237	0	0.0	0.0	0.0	0.0
1711	2017-03-22 15:13:02.827171	BitShares	5.12e-06	424.074131057332	0	0.0	0.0	0.0	0.0
1712	2017-03-22 15:14:04.028998	Burst	1.18e-06	48.58828941639513	2	0.0	0.1835	-0.39435	0.8165
1713	2017-03-22 15:15:05.225283	CannabisCoin	2.79e-06	0.93400630071792	26	0.053384615384615385	0.0	0.15824615384615387	0.9466153846153844
1714	2017-03-22 15:16:06.550994	CLAMS	0.00086631	29.972834635700565	0	0.0	0.0	0.0	0.0
1715	2017-03-22 15:17:07.543096	CloakCoin	0.0004997	9.592255225870758	0	0.0	0.0	0.0	0.0
1717	2017-03-22 15:19:09.564135	CRBIT	1.237e-05	0.0	24	0.05566666666666667	0.0	0.12726666666666667	0.9443333333333334
1718	2017-03-22 15:20:10.861894	CureCoin	5.642e-05	24.530440421734966	0	0.0	0.0	0.0	0.0
1719	2017-03-22 15:21:11.937704	CV2	1e-08	0.0	9	0.0	0.037000000000000005	-0.06025555555555556	0.963
1720	2017-03-22 15:22:13.235857	DAR	6.05e-05	68.29092111438514	4	0.08174999999999999	0.0	0.173675	0.91825
1721	2017-03-22 15:23:14.494650	DASH	0.09837805	7355.263830923048	60	0.05968333333333334	0.013583333333333336	0.14107000000000006	0.9268
1722	2017-03-22 15:24:16.037166	DBIC	0.00021492	0.6072239944478497	0	0.0	0.0	0.0	0.0
1723	2017-03-22 15:25:16.998206	DCR	0.00547401	365.9822621874336	0	0.0	0.0	0.0	0.0
1724	2017-03-22 15:26:18.248495	DigiByte	3.1e-07	195.9562998239417	0	0.0	0.0	0.0	0.0
1725	2017-03-22 15:27:19.507185	Digitalcoin	5.5e-06	0.4604747701237054	0	0.0	0.0	0.0	0.0
1726	2017-03-22 15:28:20.472088	DarkGold	0.01547712	55.47098379276692	1	0.0	0.0	0.0	1.0
1727	2017-03-22 15:29:21.449746	Dimecoin	1e-08	0.2378464144394968	0	0.0	0.0	0.0	0.0
1728	2017-03-22 15:30:22.453231	Diamond	0.00028498	0.4254490375333262	0	0.0	0.0	0.0	0.0
1729	2017-03-22 15:31:23.445947	DogeCoin	2.3e-07	305.05505804205967	4	0.12225	0.0	0.32275	0.87775
1730	2017-03-22 15:32:24.876536	EarthCoin	9e-08	15.940571429531	0	0.0	0.0	0.0	0.0
1731	2017-03-22 15:33:25.897773	EDR	0.001315	0.13295153397484685	1	0.292	0.0	0.5106	0.708
1732	2017-03-22 15:34:26.962000	ElectronicGulden	1.449e-05	0.6101936230108588	0	0.0	0.0	0.0	0.0
1733	2017-03-22 15:35:27.959754	EGC	1.3000000000000001e-05	2.580485861282796	0	0.0	0.0	0.0	0.0
1734	2017-03-22 15:36:28.933111	Emercoin	0.0002791000000000001	198.85033228532035	11	0.031363636363636364	0.012181818181818184	0.051381818181818174	0.9565454545454546
1735	2017-03-22 15:37:30.210469	Einsteinium	2.86e-06	232.25917202979332	6	0.0	0.0345	-0.0565	0.9655
1736	2017-03-22 15:38:31.678629	EnergyCoin	4.41e-06	0.8395598697243258	0	0.0	0.0	0.0	0.0
1737	2017-03-22 15:39:32.685915	EuropeCoin	3.191e-05	2.9936548132100143	0	0.0	0.0	0.0	0.0
1738	2017-03-22 15:40:33.648737	Ethercoin	0.0021079000000000002	12635.010883597644	45	0.02491111111111111	0.01251111111111111	0.0644688888888889	0.9626444444444444
1739	2017-03-22 15:41:35.439971	ETH	0.03828	33620.681772835516	65	0.03730769230769231	0.013400000000000004	0.08435846153846156	0.9493538461538459
1740	2017-03-22 15:42:37.158389	EXP	0.00035297	75.63779083048016	0	0.0	0.0	0.0	0.0
1741	2017-03-22 15:43:38.227183	Faircoin	2.619e-05	3.4412034820998088	1	0.128	0.0	0.29600000000000004	0.872
1742	2017-03-22 15:44:39.689757	Fuel2Coin	1.98e-06	0.30658326944103464	100	0.0	0.00151	-0.0015310000000000002	0.99849
1743	2017-03-22 15:45:41.333731	FCT	0.00334182	774.8017875462538	14	0.0	0.007928571428571429	-0.03267142857142857	0.9920714285714284
1744	2017-03-22 15:46:42.537410	FoldingCoin	1.43e-06	50.48814525746275	1	0.0	0.0	0.0	1.0
1745	2017-03-22 15:47:43.619615	FlorinCoin	7.51e-06	36.14958574992852	6	0.13866666666666666	0.06916666666666668	0.3604666666666667	0.7919999999999999
1746	2017-03-22 15:48:44.823935	Feathercoin	1e-05	26.550482508088013	0	0.0	0.0	0.0	0.0
1747	2017-03-22 15:49:45.800267	GAM	0.00033487	2.4109602966345847	0	0.0	0.0	0.0	0.0
1748	2017-03-22 15:50:46.804066	GAME	0.00024359999999999999	89.22876124514733	3	0.0	0.0	0.0	1.0
1749	2017-03-22 15:51:48.161726	GreenBacks	7.78e-06	0.3913215612541989	0	0.0	0.0	0.0	0.0
1750	2017-03-22 15:52:49.161727	GBYTE	0.0608	25.9875096231699	15	0.3114000000000001	0.0	0.73728	0.6885999999999999
1752	2017-03-22 15:54:51.364875	Gems	2.15e-06	0.0	0	0.0	0.0	0.0	0.0
1753	2017-03-22 15:55:52.403086	GoldCoin	1.778e-05	2.0899614935691493	100	0.04002	0.01834	0.05762800000000001	0.9416399999999999
1754	2017-03-22 15:56:53.870406	GNT	4.485e-05	980.4589997588442	11	0.08154545454545456	0.02627272727272728	0.035500000000000004	0.8921818181818182
1755	2017-03-22 15:57:55.138076	GOLOS	1.374e-05	2.9855543926823884	0	0.0	0.0	0.0	0.0
1756	2017-03-22 15:58:56.145846	Gridcoin	6.33e-06	24.15023226946775	1	0.0	0.0	0.0	1.0
1757	2017-03-22 15:59:57.452986	GroestlCoin	6.22e-06	0.2555999527685344	0	0.0	0.0	0.0	0.0
1758	2017-03-22 16:00:58.765715	HKG	3.025e-05	0.9188297760556452	0	0.0	0.0	0.0	0.0
1759	2017-03-22 16:01:59.757442	HMP	2e-08	4.7456811717585525	0	0.0	0.0	0.0	0.0
1760	2017-03-22 16:03:00.745440	HTC	1e-08	9.999999747378753e-05	0	0.0	0.0	0.0	0.0
1761	2017-03-22 16:04:01.770371	Huntercoin	2.78e-05	6.352195349521935	0	0.0	0.0	0.0	0.0
1763	2017-03-22 16:06:04.077828	i0Coin	8.09e-06	0.0	0	0.0	0.0	0.0	0.0
1764	2017-03-22 16:07:05.148251	ICN	5e-07	0.009002524479001295	1	0.0	0.0	0.0	1.0
1765	2017-03-22 16:08:06.405110	InfiniteCoin	1e-08	0.4451813313158135	0	0.0	0.0	0.0	0.0
1766	2017-03-22 16:09:19.571361	IOCoin	0.00041421	14.47552543406457	3	0.06466666666666666	0.0	0.2342333333333333	0.9353333333333332
1767	2017-03-22 16:10:20.851890	ION	0.00019987	2.7758343863970367	0	0.0	0.0	0.0	0.0
1768	2017-03-22 16:11:21.799943	JoinCoin	0.00012771	0.3961559797171503	0	0.0	0.0	0.0	0.0
1769	2017-03-22 16:12:22.811394	CoinMarketsCoin	0.00011327	0.0	0	0.0	0.0	0.0	0.0
1770	2017-03-22 16:13:23.843536	JINN	0.0	0.0	0	0.0	0.0	0.0	0.0
1771	2017-03-22 16:14:24.764389	JWL	1.449e-05	0.7597384927794337	3	0.13266666666666665	0.0	0.5059	0.8673333333333333
1772	2017-03-22 16:15:26.017968	LBC	2.955e-05	123.59880959428848	15	0.1054	0.012266666666666669	0.27764666666666665	0.8823333333333334
1773	2017-03-22 16:16:27.271558	LMC	1.103e-05	0.4338294816552661	0	0.0	0.0	0.0	0.0
1774	2017-03-22 16:17:28.235189	LSK	0.00026355	1244.2505309507485	30	0.058799999999999984	0.009633333333333334	0.09202666666666667	0.9315666666666668
1775	2017-03-22 16:18:30.147383	Litecoin	0.00384088	2593.865689270502	17	0.05576470588235295	0.011529411764705884	0.1991058823529412	0.9329411764705884
1776	2017-03-22 16:19:31.652518	MaidSafeCoin	0.00016267	372.0689113172081	11	0.11163636363636363	0.03245454545454545	0.2712545454545455	0.8562727272727273
1777	2017-03-22 16:20:32.860086	MegaCoin	1.23e-05	2.064361727214214	0	0.0	0.0	0.0	0.0
1778	2017-03-22 16:21:33.866048	Mintcoin	3.3e-07	0.0	0	0.0	0.0	0.0	0.0
1779	2017-03-22 16:22:34.818956	MNM	1.7e-05	0.9060608335975412	0	0.0	0.0	0.0	0.0
1780	2017-03-22 16:23:35.795134	MonaCoin	3.753e-05	1.2806586205626735	0	0.0	0.0	0.0	0.0
1781	2017-03-22 16:24:36.763164	MoonCoin	4.878323e-10	0.16319037484599494	0	0.0	0.0	0.0	0.0
1782	2017-03-22 16:25:38.077824	Mazacoin	1.6e-07	0.15212290443014356	0	0.0	0.0	0.0	0.0
1783	2017-03-22 16:26:39.085698	NautilusCoin	0.00011249	304.56802762532607	2	0.278	0.0	0.5822	0.722
1784	2017-03-22 16:27:40.116309	NavajoCoin	5.610000000000002e-05	177.49656425230202	5	0.051	0.0	0.09534	0.949
1785	2017-03-22 16:28:41.578339	NeosCoin	0.00021995	6.035599161181786	0	0.0	0.0	0.0	0.0
1786	2017-03-22 16:29:42.918603	GuldenCoin	2.277e-05	67.96174726080001	2	0.0	0.0	0.0	1.0
1787	2017-03-22 16:30:44.077753	Namecoin	0.00059	239.58016338406532	0	0.0	0.0	0.0	0.0
1788	2017-03-22 16:31:45.018702	NobleCoin	1e-07	6.012137042343966	2	0.0	0.0	0.0	1.0
1789	2017-03-22 16:32:46.041177	DNotes	5.58e-06	2.9248729278187966	0	0.0	0.0	0.0	0.0
1790	2017-03-22 16:33:47.002423	NuShares	1.7e-07	17.18606598302722	1	0.0	0.0	0.0	1.0
1791	2017-03-22 16:34:48.019739	Novacoin	0.0025	303.411701219317	0	0.0	0.0	0.0	0.0
1792	2017-03-22 16:35:49.058601	NXC	5.555e-05	114.53919783234596	2	0.0	0.0	0.0	1.0
1793	2017-03-22 16:36:50.266707	NXS	0.00017756	30.53101998195052	0	0.0	0.0	0.0	0.0
1794	2017-03-22 16:37:51.296966	Nxt	9.01e-06	538.4042828669309	17	0.10305882352941176	0.02235294117647059	0.204764705882353	0.8745882352941174
1795	2017-03-22 16:38:52.585303	OBITS	0.0001354	0.0	0	0.0	0.0	0.0	0.0
1796	2017-03-22 16:39:53.508474	OK	8.06e-06	4.436481861930266	0	0.0	0.0	0.0	0.0
1797	2017-03-22 16:41:55.624395	OMNI	0.00372642	8.444779198754986	1	0.0	0.0	0.0	1.0
1798	2017-03-22 16:42:56.568463	Orbitcoin	5.5e-05	0.004674956790928765	0	0.0	0.0	0.0	0.0
1799	2017-03-22 16:44:17.295760	PASC	0.000234	166.44140708446503	15	0.07026666666666666	0.025066666666666668	0.19011333333333333	0.9046666666666668
1800	2017-03-22 16:45:18.949947	PDC	9.94e-06	0.592254385992419	0	0.0	0.0	0.0	0.0
1801	2017-03-22 16:46:19.999555	PinkCoin	7.7e-07	24.199052553449288	0	0.0	0.0	0.0	0.0
1802	2017-03-22 16:47:21.787202	PIVX	0.00054897	1542.9169385288842	10	0.0442	0.0098	0.16332	0.9462000000000002
1803	2017-03-22 16:48:23.191152	Post	1.019e-05	1.3931166326219682	2	0.0	0.0	0.0	1.0
1804	2017-03-22 16:49:24.418537	PotCoin	1.615e-05	244.3730550189066	6	0.12433333333333335	0.0	0.3087833333333333	0.8756666666666666
1805	2017-03-22 16:50:25.609740	Peercoin	0.00055	215.04977422819744	4	0.14175	0.0	0.255	0.85825
1806	2017-03-22 16:51:26.629718	PUTIN	2.49e-06	30.418109588325024	0	0.0	0.0	0.0	0.0
1807	2017-03-22 16:52:27.628699	Qora	8e-08	10.642440494283088	2	0.0	0.0	0.0	1.0
1808	2017-03-22 16:53:28.620877	Quarkcoin	1.1e-06	0.28894453309476376	0	0.0	0.0	0.0	0.0
1809	2017-03-22 16:54:29.561701	RADS	0.00065897	70.88205771101639	1	0.0	0.0	0.0	1.0
1810	2017-03-22 16:55:30.775861	RubyCoin	0.0002254	9.90641377470456	0	0.0	0.0	0.0	0.0
1811	2017-03-22 16:56:31.710255	Reddcoin	3e-08	1.7485931611173833	0	0.0	0.0	0.0	0.0
1812	2017-03-22 16:57:32.686470	REP	0.00774289	488.7676956639262	6	0.1415	0.0	0.42305	0.8584999999999999
1813	2017-03-22 16:58:34.077828	Riecoin	1.199e-05	14.871524210350161	6	0.09683333333333333	0.06083333333333332	0.16101666666666667	0.8423333333333334
1814	2017-03-22 16:59:35.183602	RISE	3.51e-06	3.9594858892578486	0	0.0	0.0	0.0	0.0
1815	2017-03-22 17:00:36.158109	SAR	3.9399999999999995e-05	0.0	0	0.0	0.0	0.0	0.0
1816	2017-03-22 17:01:37.077771	SBD	0.00098587	25.92676457390189	0	0.0	0.0	0.0	0.0
1817	2017-03-22 17:02:38.148964	SilkCoin	5.6e-07	696.2040767669678	15	0.0764	0.0286	0.10375333333333332	0.895
1818	2017-03-22 17:03:39.581207	SCN	1.26e-06	0.0	0	0.0	0.0	0.0	0.0
1819	2017-03-22 17:04:40.576716	ScotCoin	2.3e-07	0.0	0	0.0	0.0	0.0	0.0
1820	2017-03-22 17:05:41.529257	ShadowCash	0.00181499	532.1437470027886	2	0.0	0.0735	-0.23835	0.9265
1821	2017-03-22 17:06:42.845494	ScarceCoin	3.7e-07	5.724308592576325	1	0.0	0.0	0.0	1.0
1822	2017-03-22 17:07:43.898095	SIB	0.00013700000000000002	2.6475596405416533	0	0.0	0.0	0.0	0.0
1823	2017-03-22 17:08:46.614004	StorjCoin X	0.00015913	75.53892319300213	1	0.0	0.0	0.0	1.0
1824	2017-03-22 17:09:47.672038	SLK	1.626e-05	0.0	0	0.0	0.0	0.0	0.0
1825	2017-03-22 17:10:48.727503	SolarCoin	0.00010781	11.09055375469343	1	0.0	0.0	0.0	1.0
1826	2017-03-22 17:11:49.785226	SLS	0.0006	0.0342876729555428	0	0.0	0.0	0.0	0.0
1827	2017-03-22 17:12:50.743782	SNGLS	2.192e-05	30.477493533398967	0	0.0	0.0	0.0	0.0
1828	2017-03-22 17:13:51.802794	StartCoin	3.71e-06	11.276404629908265	1	0.11	0.0	0.1531	0.89
1829	2017-03-22 17:14:52.861074	STEEM	0.00016183	539.9853213608271	0	0.0	0.0	0.0	0.0
1830	2017-03-22 17:15:54.077825	STRAT	0.00012158	355.1381782591343	100	0.01867	0.0	0.050790000000000016	0.98133
1831	2017-03-22 17:16:55.576738	SysCoin	1.169e-05	208.5960798815213	95	0.06603157894736844	0.0096	0.19527263157894756	0.9243684210526312
1832	2017-03-22 17:17:56.951983	Fedoracoin	1e-08	4.393531414302303	0	0.0	0.0	0.0	0.0
1833	2017-03-22 17:18:57.950295	TRIG	1.863e-05	0.17110283905640244	1	0.111	0.0	0.3612	0.889
1834	2017-03-22 17:19:58.946162	Trump	6.794e-05	3.587089329003569	1	0.0	0.0	0.0	1.0
1835	2017-03-22 17:20:59.948945	UniverseCoin	4e-08	0.02372474539806107	1	0.0	0.0	0.0	1.0
1837	2017-03-22 17:23:17.622530	Unobtanium	0.0023	1.6681949774940357	1	0.104	0.124	-0.3612	0.772
1838	2017-03-22 17:24:18.658623	Tether	0.0010989	0.040522475466502436	0	0.0	0.0	0.0	0.0
1839	2017-03-22 17:25:19.706290	ViaCoin	4.969e-05	21.377311984600965	0	0.0	0.0	0.0	0.0
1840	2017-03-22 17:26:21.280614	VIDZ	6.4e-07	0.32235245646734256	0	0.0	0.0	0.0	0.0
1841	2017-03-22 17:27:22.257056	Voxels	9.88e-06	43.611842095735476	1	0.122	0.0	0.2023	0.878
1842	2017-03-22 17:28:23.315022	VPNCoin	0.00034747	11784.390361479993	0	0.0	0.0	0.0	0.0
1843	2017-03-22 17:29:24.235239	VeriCoin	3.316e-05	14.563998049037151	2	0.37200000000000005	0.0	0.6486	0.628
1844	2017-03-22 17:30:25.230892	VRS	3.079e-05	25.240632968079186	1	0.0	0.327	-0.5267	0.6729999999999999
1845	2017-03-22 17:31:26.235577	VertCoin	4.426e-05	17.343268487489695	0	0.0	0.0	0.0	0.0
1846	2017-03-22 17:32:27.354200	vTorrent	6.003e-05	12.751007577287965	4	0.09300000000000001	0.0	0.18565	0.907
1847	2017-03-22 17:33:28.596850	OCEANWAVE	0.00026421	63.998402995726785	9	0.265	0.0	0.6855888888888889	0.735
1848	2017-03-22 17:34:29.898481	WBB	0.00028058	5.611180564737879	0	0.0	0.0	0.0	0.0
1849	2017-03-22 17:35:30.923395	WorldCoin	5.47e-06	0.6150343607764052	13	0.15446153846153846	0.0	0.335	0.8455384615384616
1850	2017-03-22 17:36:32.077809	XAUR	6.709e-05	4.105320364702493	0	0.0	0.0	0.0	0.0
1851	2017-03-22 17:37:32.969046	Cryptonite	8e-07	3.676103728823364	0	0.0	0.0	0.0	0.0
1852	2017-03-22 17:38:33.888792	Counterparty	0.00321	77.10526095479149	14	0.12407142857142855	0.0665	0.2464142857142857	0.8094285714285715
1853	2017-03-22 17:39:35.077785	DuckNote	1e-07	4.690341043602531	1	0.128	0.0	0.29600000000000004	0.872
1854	2017-03-22 17:40:36.077826	NEM	1.529e-05	1029.1972845617634	5	0.07400000000000001	0.0846	0.05002	0.8413999999999999
1855	2017-03-22 17:41:37.358608	XHI	2.7000000000000004e-06	15.930957171949556	0	0.0	0.0	0.0	0.0
1856	2017-03-22 17:42:38.594121	XLM	1.95e-06	168.25128949775092	0	0.0	0.0	0.0	0.0
1857	2017-03-22 17:43:39.969834	Monero	0.020630000000000003	4670.804025427147	30	0.01973333333333333	0.007966666666666667	0.025690000000000004	0.9723000000000002
1858	2017-03-22 17:44:41.534515	PrimeCoin	5.193e-05	12.933962167558178	0	0.0	0.0	0.0	0.0
1859	2017-03-22 17:45:42.490606	Ripple	7.07e-06	1270.0847717853733	14	0.035571428571428566	0.07757142857142857	-0.12253571428571428	0.8868571428571429
1860	2017-03-22 17:46:44.157706	XSPEC	2.2100000000000002e-05	0.0842387131181539	0	0.0	0.0	0.0	0.0
1861	2017-03-22 17:47:45.173597	XVC	5.199e-05	13.896965926804116	3	0.13033333333333333	0.0	0.3716	0.8696666666666667
1862	2017-03-22 17:48:46.217740	XVG	2e-08	1.6981881191386492	7	0.2271428571428571	0.011142857142857144	0.3009142857142857	0.7615714285714285
1863	2017-03-22 17:49:47.251537	XZC	0.00447001	467.9640209962342	0	0.0	0.0	0.0	0.0
1864	2017-03-22 17:50:48.232709	YBCoin	0.039	1991.370246506321	0	0.0	0.0	0.0	0.0
1865	2017-03-22 17:51:49.230774	YOC	1.151e-05	8.228326206146484	0	0.0	0.0	0.0	0.0
1866	2017-03-22 17:52:50.305575	ZcCoin	2.8000000000000013e-05	18.866570161224	0	0.0	0.0	0.0	0.0
1867	2017-03-22 17:53:51.253445	ZCL	0.00202688	42.318293074567926	0	0.0	0.0	0.0	0.0
1868	2017-03-22 17:54:52.255239	ZEC	0.0649925	2889.640938980519	17	0.04070588235294118	0.029294117647058825	0.08307647058823531	0.93
1869	2017-03-22 17:55:53.740801	ZetaCoin	1.38e-06	0.013075727513992292	0	0.0	0.0	0.0	0.0
1870	2017-03-22 17:56:54.665733	ADCN	2.763e-05	2.709951460790701	0	0.0	0.0	0.0	0.0
1871	2017-03-22 17:58:16.797898	ADZ	1.674e-05	3.165974107803777	0	0.0	0.0	0.0	0.0
1872	2017-03-22 17:59:17.759922	AEON Coin	0.00017549	2.037334578752052	0	0.0	0.0	0.0	0.0
1873	2017-03-22 18:00:18.709702	AGRS	9.1e-05	1.5503102545626462	0	0.0	0.0	0.0	0.0
1874	2017-03-22 18:01:19.664826	AMBER	2.13e-06	0.19385670170742936	0	0.0	0.0	0.0	0.0
1875	2017-03-22 18:02:21.223269	AMP	8.187e-05	590.7704743314534	6	0.0	0.0185	-0.07623333333333332	0.9815
1876	2017-03-22 18:03:22.702203	ANS	0.00015340000000000002	20.00148146995345	0	0.0	0.0	0.0	0.0
1877	2017-03-22 18:04:23.751433	Applecoin	9.008e-05	46.78174020389803	10	0.0744	0.0	0.2589	0.9256
1878	2017-03-22 18:05:24.797708	ARC	1.4999999999999999e-05	0.17384283716091886	1	0.116	0.0	0.1779	0.884
1879	2017-03-22 18:06:25.812743	ARDR	1.979e-05	202.9476055139676	4	0.0	0.0	0.0	1.0
1880	2017-03-22 18:07:27.110452	ATX	2.97e-06	0.04008373178658076	0	0.0	0.0	0.0	0.0
1881	2017-03-22 18:08:28.077794	Auroracoin	0.00013700000000000002	0.7027464708080515	0	0.0	0.0	0.0	0.0
1882	2017-03-22 18:09:29.077819	BASH	3.7e-07	0.002547378840972669	3	0.5790000000000001	0.0	0.9153	0.42100000000000004
1883	2017-03-22 18:10:30.077811	BitBay	4.92e-06	152.86547438683917	6	0.08183333333333333	0.013333333333333334	0.17765	0.905
1884	2017-03-22 18:11:31.540515	Boolberry	0.00029	21.47808340816945	3	0.10833333333333334	0.0	0.2023	0.8916666666666666
1885	2017-03-22 18:12:32.729494	BTCtalkcoin	0.72	711.7146845593331	0	0.0	0.0	0.0	0.0
1886	2017-03-22 18:13:33.745850	ByteCoin	4e-08	5.177922759466924	0	0.0	0.0	0.0	0.0
1887	2017-03-22 18:14:34.729760	BCY	0.00018539	10.74222955238656	0	0.0	0.0	0.0	0.0
1888	2017-03-22 18:15:35.762543	BellaCoin	4.84e-05	89.9832271039486	1	0.0	0.327	-0.5267	0.6729999999999999
1889	2017-03-22 18:16:36.809168	BlackCoin	4.289e-05	49.78415710342942	9	0.04522222222222222	0.011555555555555557	0.04852222222222222	0.9432222222222224
1890	2017-03-22 18:17:38.151711	Blocknet shares	0.00039971	33.22444350272417	5	0.0256	0.0	0.05920000000000001	0.9744
1891	2017-03-22 18:18:39.582782	BoostCoin	2.1899999999999997e-05	3.7643463267119532	0	0.0	0.0	0.0	0.0
1893	2017-03-22 18:20:42.328516	BRK	2.02e-05	0.4031533774686977	4	0.044	0.0	0.1147	0.956
1894	2017-03-22 18:21:43.561744	BRX	8.611e-05	0.08499665861018002	2	0.0	0.0	0.0	1.0
1896	2017-03-22 18:23:46.140149	BitCoinDark	0.00408769	3.063436101144536	7	0.121	0.0	0.26922857142857143	0.8789999999999999
1897	2017-03-22 18:24:47.182939	Bitmark	0.00023749	24.10451181232929	1	0.0	0.0	0.0	1.0
1898	2017-03-22 18:25:48.229899	BitShares	5.22e-06	355.06658830953916	0	0.0	0.0	0.0	0.0
1899	2017-03-22 18:26:49.463302	Burst	1.19e-06	51.4738247411442	1	0.192	0.0	0.6124	0.8079999999999999
1900	2017-03-22 18:27:50.663174	CannabisCoin	2.79e-06	0.40886951062590143	11	0.104	0.016181818181818186	0.29112727272727273	0.8798181818181817
1901	2017-03-22 18:28:52.161748	CLAMS	0.00088418	35.41193079535151	0	0.0	0.0	0.0	0.0
1902	2017-03-22 18:29:53.188045	CloakCoin	0.000505	8.49227012693882	0	0.0	0.0	0.0	0.0
1904	2017-03-22 18:31:55.308404	CRBIT	1.237e-05	0.0	3	0.16566666666666666	0.0	0.3456	0.8343333333333334
1905	2017-03-22 18:32:56.567453	CureCoin	5.725e-05	13.810268652585366	0	0.0	0.0	0.0	0.0
1906	2017-03-22 18:33:57.674965	CV2	1e-08	0.0	20	0.0315	0.08370000000000001	-0.020875000000000005	0.8847999999999999
1907	2017-03-22 18:34:59.077788	DAR	5.5e-05	44.2472193390131	0	0.0	0.0	0.0	0.0
1908	2017-03-22 18:36:00.297771	DASH	0.09632003	7061.873647271674	20	0.0349	0.0087	0.051135	0.9564
1909	2017-03-22 18:37:16.958460	DBIC	0.00021492	0.5304202096303925	0	0.0	0.0	0.0	0.0
1910	2017-03-22 18:38:17.974386	DCR	0.00555378	336.01907596173265	0	0.0	0.0	0.0	0.0
1911	2017-03-22 18:39:19.191784	DigiByte	3.2e-07	193.07542056113013	13	0.16053846153846155	0.05538461538461538	0.34950000000000003	0.7840769230769232
1912	2017-03-22 18:40:20.505862	Digitalcoin	5.6e-06	0.4310876152747824	0	0.0	0.0	0.0	0.0
1913	2017-03-22 18:41:21.498668	DarkGold	0.0154	57.11839587080106	0	0.0	0.0	0.0	0.0
1914	2017-03-22 18:42:22.544725	Dimecoin	1e-08	0.24288002330348216	0	0.0	0.0	0.0	0.0
1915	2017-03-22 18:43:23.649994	Diamond	0.00028498	0.4244600096117209	0	0.0	0.0	0.0	0.0
1916	2017-03-22 18:44:24.743155	DogeCoin	2.3e-07	292.2801371004798	8	0.3198749999999999	0.0	0.8282	0.6801250000000002
1917	2017-03-22 18:45:26.077835	EarthCoin	9e-08	15.012371628281	1	0.345	0.0	0.8118	0.655
1918	2017-03-22 18:46:27.098504	EDR	0.001315	0.06407615620992146	0	0.0	0.0	0.0	0.0
1919	2017-03-22 18:47:28.145849	ElectronicGulden	1.4300000000000005e-05	0.6518040917580947	0	0.0	0.0	0.0	0.0
1920	2017-03-22 18:48:29.145683	EGC	1.3000000000000001e-05	7.676345189218409	0	0.0	0.0	0.0	0.0
1921	2017-03-22 18:49:30.145714	Emercoin	0.00028011	195.58272802560558	7	0.045571428571428575	0.0	0.0578	0.9544285714285714
1922	2017-03-22 18:50:31.382990	Einsteinium	2.79e-06	174.14323225151747	26	0.015346153846153846	0.0	0.03925769230769231	0.9846538461538462
1923	2017-03-22 18:51:32.878291	EnergyCoin	4.89e-06	0.8204975266369274	0	0.0	0.0	0.0	0.0
1924	2017-03-22 18:52:34.031397	EuropeCoin	3.043e-05	2.9727304932312117	0	0.0	0.0	0.0	0.0
1925	2017-03-22 18:53:35.077825	Ethercoin	0.0022485	11451.238651427971	56	0.04505357142857142	0.021517857142857144	0.0749857142857143	0.9334285714285712
1926	2017-03-22 18:54:36.540254	ETH	0.03848	35191.97386237797	44	0.05086363636363636	0.037636363636363634	0.03717954545454545	0.9115227272727274
1927	2017-03-22 18:55:38.077804	EXP	0.0003514	76.36721023477148	0	0.0	0.0	0.0	0.0
1928	2017-03-22 18:56:39.165702	Faircoin	2.757e-05	3.4352622824953865	0	0.0	0.0	0.0	0.0
1929	2017-03-22 18:57:40.291612	Fuel2Coin	2.04e-06	0.30207665072521195	100	0.00385	0.00295	0.00035800000000000003	0.9932
1930	2017-03-22 18:58:41.677962	FCT	0.00343869	833.3925021163885	23	0.024826086956521737	0.0	0.05244782608695653	0.9751739130434784
1931	2017-03-22 18:59:42.935561	FoldingCoin	1.33e-06	36.629191708721926	1	0.0	0.123	-0.3612	0.877
1932	2017-03-22 19:00:43.986448	FlorinCoin	7.61e-06	38.38660797055128	8	0.07625	0.0	0.248725	0.92375
1933	2017-03-22 19:01:45.213335	Feathercoin	1.2e-05	29.73167531764793	6	0.11816666666666666	0.0	0.23835	0.8818333333333334
1934	2017-03-22 19:02:46.263756	GAM	0.0003168	3.486855491064489	0	0.0	0.0	0.0	0.0
1935	2017-03-22 19:03:47.269486	GAME	0.00025974	101.71965097601057	4	0.18375	0.0	0.252625	0.81625
1936	2017-03-22 19:04:50.077789	GreenBacks	8e-06	11.087988041906703	2	0.14300000000000002	0.07150000000000001	0.3612	0.7855
1937	2017-03-22 19:05:51.069028	GBYTE	0.06729996	23.15966649353504	2	0.3295	0.0	0.7653000000000001	0.6704999999999999
1939	2017-03-22 19:07:55.263385	Gems	2.15e-06	0.0	0	0.0	0.0	0.0	0.0
1940	2017-03-22 19:08:56.249611	GoldCoin	1.808e-05	1.8720435031327431	100	0.061730000000000014	0.01995	0.10516500000000001	0.9183300000000004
1941	2017-03-22 19:09:57.703721	GNT	4.323e-05	869.9226351211906	1	0.0	0.0	0.0	1.0
1942	2017-03-22 19:10:59.077839	GOLOS	1.414e-05	1.8611389388679531	0	0.0	0.0	0.0	0.0
1943	2017-03-22 19:12:00.077790	Gridcoin	6.59e-06	18.357986819813267	1	0.103	0.0	0.3182	0.897
1944	2017-03-22 19:13:01.077821	GroestlCoin	6.19e-06	0.28631940128980204	0	0.0	0.0	0.0	0.0
1945	2017-03-22 19:14:02.077795	HKG	3.143e-05	1.0561610980657858	0	0.0	0.0	0.0	0.0
1946	2017-03-22 19:15:03.155697	HMP	2e-08	2.65289765749718	0	0.0	0.0	0.0	0.0
1947	2017-03-22 19:16:04.157591	HTC	1e-08	0.02520481886313064	0	0.0	0.0	0.0	0.0
1948	2017-03-22 19:17:05.199134	Huntercoin	2.695e-05	6.602609032255714	0	0.0	0.0	0.0	0.0
1950	2017-03-22 19:19:07.216192	i0Coin	8.09e-06	0.0	1	0.196	0.0	0.29600000000000004	0.804
1951	2017-03-22 19:20:08.713743	ICN	5e-07	0.009363173092424404	1	0.0	0.0	0.0	1.0
1952	2017-03-22 19:21:10.032020	InfiniteCoin	1e-08	0.4390835952512502	0	0.0	0.0	0.0	0.0
1953	2017-03-22 19:22:10.977723	IOCoin	0.00043	14.894828080135285	4	0.12225	0.06899999999999999	0.19665	0.80875
1954	2017-03-22 19:23:12.235674	ION	0.00021600000000000002	4.783408361647162	0	0.0	0.0	0.0	0.0
1955	2017-03-22 19:24:13.259364	JoinCoin	0.00012571	0.4103322477312759	1	0.0	0.0	0.0	1.0
1956	2017-03-22 19:25:14.324064	CoinMarketsCoin	0.00011327	0.0	1	0.0	0.0	0.0	1.0
1957	2017-03-22 19:26:15.311463	JINN	0.0	0.0	0	0.0	0.0	0.0	0.0
1958	2017-03-22 19:27:16.297751	JWL	1.357e-05	3.0966664218576625	0	0.0	0.0	0.0	0.0
1959	2017-03-22 19:28:17.306804	LBC	2.882e-05	100.68978092295583	5	0.16319999999999998	0.0	0.49992	0.8367999999999999
1960	2017-03-22 19:29:18.564612	LMC	1.092e-05	0.549910920963157	0	0.0	0.0	0.0	0.0
1961	2017-03-22 19:30:19.566569	LSK	0.00025913	1078.1349430632606	13	0.10307692307692308	0.0	0.17155384615384614	0.8969230769230769
1962	2017-03-22 19:31:21.097922	Litecoin	0.00383843	2560.448524571187	12	0.017833333333333336	0.0	0.05035	0.9821666666666666
1963	2017-03-22 19:32:22.546422	MaidSafeCoin	0.000143	622.1792226207922	39	0.16005128205128208	0.028410256410256414	0.2540307692307692	0.8115384615384615
1964	2017-03-22 19:33:25.516890	MegaCoin	1.23e-05	2.7086528096035245	0	0.0	0.0	0.0	0.0
1965	2017-03-22 19:34:26.548392	Mintcoin	3.3e-07	0.0	0	0.0	0.0	0.0	0.0
1966	2017-03-22 19:35:27.522990	MNM	1.7e-05	0.906180233597217	0	0.0	0.0	0.0	0.0
1967	2017-03-22 19:36:28.485498	MonaCoin	4.02e-05	1.9006771595816023	1	0.0	0.0	0.0	1.0
1968	2017-03-22 19:37:29.463434	MoonCoin	5.700779999999999e-10	0.16366750785503145	0	0.0	0.0	0.0	0.0
1969	2017-03-22 19:38:30.413683	Mazacoin	1.6e-07	0.22501329937949774	0	0.0	0.0	0.0	0.0
1970	2017-03-22 19:39:31.368232	NautilusCoin	0.00010999	310.17447824729607	1	0.258	0.0	0.7096	0.742
1971	2017-03-22 19:40:32.435877	NavajoCoin	5.816e-05	194.4070852715522	6	0.05566666666666666	0.0	0.11316666666666668	0.9443333333333332
1972	2017-03-22 19:41:35.008639	NeosCoin	0.00021996	5.381421782347792	2	0.0	0.0	0.0	1.0
1973	2017-03-22 19:42:36.007775	GuldenCoin	2.205e-05	74.17215343920866	0	0.0	0.0	0.0	0.0
1974	2017-03-22 19:43:37.144489	Namecoin	0.00058	187.9448683232241	0	0.0	0.0	0.0	0.0
1975	2017-03-22 19:44:38.118640	NobleCoin	1.1e-07	9.687170661971322	0	0.0	0.0	0.0	0.0
1976	2017-03-22 19:45:39.154350	DNotes	5.55e-06	3.4281797018920765	0	0.0	0.0	0.0	0.0
1977	2017-03-22 19:46:40.297766	NuShares	1.8e-07	15.29126463457942	1	0.122	0.0	0.2023	0.878
1978	2017-03-22 19:47:41.585223	Novacoin	0.0025399999999999997	230.64129774813333	0	0.0	0.0	0.0	0.0
1979	2017-03-22 19:48:42.577625	NXC	5.549e-05	105.57176194153726	6	0.0	0.0	0.0	1.0
1980	2017-03-22 19:49:43.810555	NXS	0.00017328	33.314033921808004	1	0.0	0.0	0.0	1.0
1981	2017-03-22 19:50:44.888573	Nxt	9.3e-06	546.3984753592389	4	0.11075	0.0	0.28525	0.88925
1982	2017-03-22 19:51:46.327537	OBITS	0.0001354	0.0	0	0.0	0.0	0.0	0.0
1983	2017-03-22 19:52:47.274485	OK	9.39e-06	5.030263440129831	0	0.0	0.0	0.0	0.0
1984	2017-03-22 19:53:48.297763	OMNI	0.00356622	22.87513623563427	5	0.116	0.0	0.25851999999999997	0.884
1985	2017-03-22 19:54:49.345463	Orbitcoin	5.151e-05	0.004221009708068371	0	0.0	0.0	0.0	0.0
1986	2017-03-22 19:55:50.320393	PASC	0.00022549999999999998	145.0396097898483	5	0.21	0.018000000000000002	0.41318	0.772
1987	2017-03-22 19:56:51.564210	PDC	9.93e-06	0.6502845944487491	0	0.0	0.0	0.0	0.0
1988	2017-03-22 19:57:52.610928	PinkCoin	7.7e-07	19.95344374940032	0	0.0	0.0	0.0	0.0
1989	2017-03-22 19:58:53.703367	PIVX	0.0005918	1632.7139998000348	21	0.05019047619047618	0.0024285714285714284	0.1050952380952381	0.9474285714285716
1990	2017-03-22 19:59:54.960914	Post	1.007e-05	1.3927308891361465	0	0.0	0.0	0.0	0.0
1991	2017-03-22 20:00:55.993713	PotCoin	1.661e-05	230.6743723034597	11	0.09345454545454546	0.0	0.25247272727272724	0.9065454545454544
1992	2017-03-22 20:01:57.450037	Peercoin	0.00055	195.48939079575717	3	0.1366666666666667	0.036000000000000004	0.3119666666666667	0.8273333333333334
1993	2017-03-22 20:02:58.468453	PUTIN	2.48e-06	28.86430395767093	0	0.0	0.0	0.0	0.0
1994	2017-03-22 20:03:59.478564	Qora	7e-08	7.1421181108850345	1	0.0	0.0	0.0	1.0
1995	2017-03-22 20:05:00.434518	Quarkcoin	1.2e-06	0.547637801617384	0	0.0	0.0	0.0	0.0
1996	2017-03-22 20:06:01.423943	RADS	0.00063447	63.967367131263025	4	0.0565	0.0	0.0772	0.9435
1997	2017-03-22 20:07:02.685370	RubyCoin	0.00021842	7.7141463194275275	0	0.0	0.0	0.0	0.0
1998	2017-03-22 20:08:03.607662	Reddcoin	3e-08	1.6797459643331942	0	0.0	0.0	0.0	0.0
1999	2017-03-22 20:09:17.924049	REP	0.00858405	514.8776547757798	17	0.15458823529411767	0.024764705882352942	0.2703529411764706	0.8206470588235293
2000	2017-03-22 20:10:19.188420	Riecoin	1.227e-05	11.576895330805955	3	0.0	0.0	0.0	1.0
2001	2017-03-22 20:11:20.216829	RISE	3.32e-06	3.6487490527997584	1	0.0	0.0	0.0	1.0
2002	2017-03-22 20:12:21.257680	SAR	3.9399999999999995e-05	0.0	0	0.0	0.0	0.0	0.0
2003	2017-03-22 20:13:22.232845	SBD	0.0009462	27.44467147474643	0	0.0	0.0	0.0	0.0
2004	2017-03-22 20:14:23.222999	SilkCoin	5.6e-07	594.7003799676895	6	0.12950000000000006	0.01716666666666667	0.14261666666666667	0.8533333333333334
2005	2017-03-22 20:15:24.744844	SCN	1.26e-06	0.0	0	0.0	0.0	0.0	0.0
2006	2017-03-22 20:16:25.797055	ScotCoin	2.3e-07	0.0	0	0.0	0.0	0.0	0.0
2007	2017-03-22 20:17:26.817979	ShadowCash	0.00178686	559.0043238708458	8	0.031125	0.0	0.07400000000000001	0.968875
2008	2017-03-22 20:18:28.077771	ScarceCoin	3.7e-07	5.6595382702832815	0	0.0	0.0	0.0	0.0
2009	2017-03-22 20:19:29.161724	SIB	0.00014245	2.9206456739832682	0	0.0	0.0	0.0	0.0
2010	2017-03-22 20:20:30.180361	StorjCoin X	0.00017187	74.46808017132571	0	0.0	0.0	0.0	0.0
2011	2017-03-22 20:21:31.191774	SLK	1.626e-05	0.0	0	0.0	0.0	0.0	0.0
2012	2017-03-22 20:22:32.161708	SolarCoin	0.00010889	10.544416808274061	18	0.007222222222222224	0.1301111111111111	-0.2426666666666668	0.8626666666666669
2013	2017-03-22 20:23:33.205229	SLS	0.0006	0.0342876729555428	0	0.0	0.0	0.0	0.0
2014	2017-03-22 20:24:34.179582	SNGLS	2.194e-05	30.568120681215078	0	0.0	0.0	0.0	0.0
2015	2017-03-22 20:25:35.204572	StartCoin	3.7000000000000006e-06	11.721114165757037	10	0.0096	0.0169	-0.03165	0.9735
2016	2017-03-22 20:26:36.361264	STEEM	0.00015999	478.7917614470389	1	0.0	0.0	0.0	1.0
2017	2017-03-22 20:27:37.618645	STRAT	0.00012368	321.15149781107897	35	0.06399999999999999	0.013142857142857144	0.13978857142857146	0.9228571428571428
2018	2017-03-22 20:28:38.952983	SysCoin	1.165e-05	193.1471937752649	20	0.15925	0.0057	0.406925	0.8350500000000001
2019	2017-03-22 20:29:40.297759	Fedoracoin	1e-08	4.285796349293964	0	0.0	0.0	0.0	0.0
2020	2017-03-22 20:30:41.305771	TRIG	1.864e-05	0.1744331558002159	0	0.0	0.0	0.0	0.0
2021	2017-03-22 20:31:42.319452	Trump	6.402e-05	3.3746995452178576	4	0.12875	0.023	0.333425	0.84825
2022	2017-03-22 20:32:43.319263	UniverseCoin	4e-08	0.0238626540228794	0	0.0	0.0	0.0	0.0
2024	2017-03-22 20:34:45.387341	Unobtanium	0.0026	3.110114964384184	1	0.0	0.0	0.0	1.0
2025	2017-03-22 20:35:46.451314	Tether	0.0010989	0.04050337993063343	0	0.0	0.0	0.0	0.0
2026	2017-03-22 20:36:47.618653	ViaCoin	4.797e-05	17.33301102562109	3	0.17166666666666666	0.0	0.2725333333333333	0.8283333333333333
2027	2017-03-22 20:37:49.002758	VIDZ	6e-07	0.2550478498887969	0	0.0	0.0	0.0	0.0
2028	2017-03-22 20:38:49.972273	Voxels	9.49e-06	33.124043596864794	0	0.0	0.0	0.0	0.0
2029	2017-03-22 20:39:51.234389	VPNCoin	0.00034747	11553.859672225992	0	0.0	0.0	0.0	0.0
2030	2017-03-22 20:40:52.234470	VeriCoin	3.237e-05	10.783595637540405	0	0.0	0.0	0.0	0.0
2031	2017-03-22 20:41:53.290341	VRS	2.638e-05	25.07940960546385	1	0.0	0.0	0.0	1.0
2032	2017-03-22 20:42:54.366777	VertCoin	4.591e-05	17.02052955460088	4	0.0	0.0	0.0	1.0
2033	2017-03-22 20:44:16.289833	vTorrent	6.25e-05	11.912905009754468	2	0.0	0.0	0.0	1.0
2034	2017-03-22 20:45:17.449715	OCEANWAVE	0.00026501	46.50874876489978	15	0.1962	0.0	0.4583999999999999	0.8038000000000001
2035	2017-03-22 20:46:18.689270	WBB	0.00030219	6.524467697949149	0	0.0	0.0	0.0	0.0
2036	2017-03-22 20:47:19.757818	WorldCoin	5.07e-06	0.6144197475330742	7	0.031	0.0	0.0516	0.9690000000000001
2037	2017-03-22 20:48:21.004702	XAUR	6.936e-05	4.044257589615881	0	0.0	0.0	0.0	0.0
2038	2017-03-22 20:49:22.026544	Cryptonite	9.000000000000002e-07	3.6795627387637073	1	0.097	0.059	0.2263	0.8440000000000001
2039	2017-03-22 20:50:23.077791	Counterparty	0.00312898	109.56815622951557	3	0.275	0.08766666666666667	0.5423	0.6376666666666667
2040	2017-03-22 20:51:24.301257	DuckNote	1e-07	3.8933178535844486	0	0.0	0.0	0.0	0.0
2041	2017-03-22 20:52:25.287858	NEM	1.495e-05	1007.7411821447593	0	0.0	0.0	0.0	0.0
2042	2017-03-22 20:53:26.579922	XHI	2.76e-06	10.495113477925768	0	0.0	0.0	0.0	0.0
2043	2017-03-22 20:54:27.572726	XLM	1.85e-06	143.1109601601683	0	0.0	0.0	0.0	0.0
2044	2017-03-22 20:55:28.641369	Monero	0.02095082	4050.9359107234804	14	0.04928571428571428	0.041	0.06362857142857142	0.9097142857142858
2045	2017-03-22 20:56:30.164165	PrimeCoin	5.5e-05	13.307719002857333	0	0.0	0.0	0.0	0.0
2046	2017-03-22 20:57:31.110072	Ripple	7.22e-06	1296.1475046359262	3	0.0	0.2063333333333333	-0.3564333333333334	0.7936666666666666
2047	2017-03-22 20:58:32.620802	XSPEC	2.2100000000000002e-05	0.0842387131181539	1	0.182	0.0	0.4404	0.818
2048	2017-03-22 20:59:33.561910	XVC	4.9e-05	13.331715027161408	0	0.0	0.0	0.0	0.0
2049	2017-03-22 21:00:34.724656	XVG	3e-08	2.220977870929346	7	0.1898571428571429	0.03128571428571428	0.4418142857142857	0.7788571428571428
2050	2017-03-22 21:01:35.691808	XZC	0.00458198	463.9974893580346	0	0.0	0.0	0.0	0.0
2051	2017-03-22 21:02:36.732664	YBCoin	0.039	1899.721529340421	0	0.0	0.0	0.0	0.0
2052	2017-03-22 21:03:37.736120	YOC	1.128e-05	7.778210650671882	0	0.0	0.0	0.0	0.0
2053	2017-03-22 21:04:38.750599	ZcCoin	2.8000000000000013e-05	18.679832327393	0	0.0	0.0	0.0	0.0
2054	2017-03-22 21:05:39.752849	ZCL	0.00204195	42.78529602540947	0	0.0	0.0	0.0	0.0
2055	2017-03-22 21:06:40.826294	ZEC	0.06499379	2283.4985348938576	4	0.0	0.0	0.0	1.0
2056	2017-03-22 21:07:42.317037	ZetaCoin	1.44e-06	0.05425984791981952	0	0.0	0.0	0.0	0.0
2057	2017-03-22 21:08:43.305487	ADCN	2.875e-05	2.6498510740285766	0	0.0	0.0	0.0	0.0
2058	2017-03-22 21:09:44.297723	ADZ	1.674e-05	1.3685414614155889	0	0.0	0.0	0.0	0.0
2059	2017-03-22 21:10:45.257736	AEON Coin	0.00016258	2.995410328207072	0	0.0	0.0	0.0	0.0
2060	2017-03-22 21:11:46.303821	AGRS	9.1e-05	1.5462197083979845	0	0.0	0.0	0.0	0.0
2061	2017-03-22 21:12:47.318051	AMBER	2.49e-06	0.18444472158830394	0	0.0	0.0	0.0	0.0
2062	2017-03-22 21:13:48.297728	AMP	8.51e-05	486.0114829689264	4	0.08075	0.13024999999999998	-0.08065	0.789
2063	2017-03-22 21:14:49.671571	ANS	0.00015899	18.39379886840469	0	0.0	0.0	0.0	0.0
2064	2017-03-22 21:15:50.760932	Applecoin	9.008e-05	46.77934624735881	7	0.032285714285714286	0.0	0.0837	0.9677142857142856
[truncated: 92,664 more rows]
